# Supplementary material for: A genomic perspective on the potential of Actinobacillus succinogenes for industrial succinate production
Source: BMC Genomics. 2010 Nov 30;11:680. doi: 10.1186/1471-2164-11-680 (PMC3091790; doi:10.1186/1471-2164-11-680)
Supplement: Additional file 3 — Table S6. Table S6: A. succinogenes and M. succiniciproducens proteins showing similarity to known Pasteurellaceae virulence factors. Table S6 is an extensive list of known Pasteurellaceae virulence factors and their top BLAST hits in the A. succinogenes and M. succiniciproducens genomes associated with the best BLAST hits in A. succinogenes and M. succiniciproducens. Virulence factors are listed by category: cell surface structures, iron acquisition, toxins, and other. Each virulence factor (i.e., query sequence) is identified by its protein name, accession number, PubMed identifier (PMID), source organism, function, and length. Each A. succinogenes or M. succiniciproducens hit is identified by its accession number, locus number (only for A. succinogenes), length, E value, alignment length, percent identity, percent similarity, alignment length in percent of the length of the hit, validity of the hit (i.e., hit and reason columns), and product name in GenBank. [file 1471-2164-11-680-S3.XLSX]

## Sheet: Sheet1
TABLE S6: Alignment of known Pasteurellaceae virulence factors against the A. succinogenes and M. succiniciproducens genomes
Legend:
Protein name		Common protein name of the query sequence
Accession		Accession number for the query sequence used
PMID		PubMed identification number or reference (1): Challacombe JF, Inzana TJ: Chapter 3. Comparative genomics of Pasteurellaceae. In: Pasteurellaceae Biology, Genomics, and Molecular Aspects. Edited by Kuhnert P, Christensen H. Norfolk, UK: Caister Academic Press; 2008: 53–77.
Organism		Organism containing the query gene product
Function		Reported function of the query gene product
Length		Number of amino acids in the query sequence
Asuc Accession		Accession number of the top A. succinogenes hit
A. suc number		Locus tag for the top A. succinogenes hit
Asuc Length		Number of amino acids in the top A. succinogenes hit
E value		BLAST E-value for the top A. succinogenes hit
Align		Number of amino acids that aligned between the query sequence and the top A. succinogenes hit
%id		Percentage of identical amino acids in the alignment
%pos		Percentage of amino acids in the alignment that have positive values
%len		Alignment length as a percentage of the length of the top hit (alignment length/top hit length x 10%)
Hit		Yes: >75%id and >75%len; putative: 60-74%id and >65%len; probable: 40-64%id and >40%len; possible: 25-39%id and >25%len; NO: <25%id or <25%len
Reason		For cases where the Hit category is 'NO': identity: top hit had a %id value < 25%; length: top hit had a %len value <25%
Asuc product		Product name for the top A. succinogenes hit according to annotation in the non-redundant database
Msuc Accession		Accession number of the top M. succiniciproducens hit
Msuc Length		Number of amino acids in the top M. succiniciproducens hit
E value		BLAST E-value for the top M. succiniciproducens hit
Align		Number of amino acids that aligned between the query sequence and the top M. succiniciproducens hit
%id		Percentage of identical amino acids in the alignment
%pos		Percentage of amino acids in the alignment that have positive values
%len		Alignment length as a percentage of the length of the top hit (alignment length/top hit length x 10%)
Hit		Yes: >75%id and >75%len; putative: 60-74%id and >65%len; probable: 40-64%id and >40%len; possible: 25-39%id and >25%len; NO: <25%id or <25%len
Reason		For cases where the Hit category is 'NO': identity: top hit had a %id value < 25%; length: top hit had a %len value <25%
Msuc product		Product name for the top M. succiniciproducens hit according to annotation in the non-redundant database
Abbreviations:		ABC transporter		ATP-binding cassette transporter
		HMW		High molecular weight
		LPS		Lipopolysaccharide
		LOS		Lipooligosaccharide
		MFP		Periplasmic membrane fusion
		PP-loop		Pyrophosphate domain in multiple enzymes with ATPase activity
		RND family		Family of membrane proteins participating in multiple functions, including Resistance/Nodulation/cell Division
		RTX		Repeat toxin
		SNARE		Soluble NSF (N-ethylmaleimide-sensitive factor) Attachment protein (SNAP) Receptor
		TRAP transporter		Tripartite ATP-independent periplasmic transporter
Cell surface structures
Protein name	Accession	PMID	ORGANISM	FUNCTION	Length	Asuc Accession	A. suc number	Asuc Length	E value	Align	%id	%pos	%len	Hit	Reason	Asuc Product								Msuc Accession	Msuc Length	E value	Align	%id	%pos	%len	Hit	Reason	Msuc Product
HifB	CAA83901.1	7997179	Haemophilus influenzae AM30	Chaperone protein HifB precursor; system facilitates nasopharyngeal colonization	236	YP_001343525.1	Asuc_0210	117	0.034	59	33	52	50.4274	possible		Hypothetical protein Asuc_0210								YP_087245.1	153	0.42	40	35	57	26.1438	possible		EbgC protein
HifC	CAA83902.1	7997179	H. influenzae AM30	Outer membrane usher protein HifC precursor	837	YP_001345355.1	Asuc_2074	269	1.7	35	45	62	13.0112	NO	length	Serine/threonine-protein kinase								YP_088620.1	377	0.59	72	30	40	19.0981	NO	length	Hypothetical protein MS1428
HifA	CAA83905.1	7997179	H. influenzae AM30	Major fimbrial subunit precursor	213	YP_001344491.1	Asuc_1192	209	0.013	50	38	48	23.9234	NO	length	OmpW family protein								YP_087932.1	205	0.11	50	36	44	24.3902	NO	length	OmpW protein
HifD	CAA83903.1	7997179	H. influenzae AM30	Minor fimbrial subunit HifD precursor	216	YP_001345103.1	Asuc_1817	338	0.96	76	30	39	22.4852	NO	length	UDP-glucose 4-epimerase								YP_089172.1	414	2.4	36	33	47	8.69565	NO	length	Hypothetical protein MS1980
HifE	CAA83904.1	7997179	H. influenzae AM30	Minor fimbrial subunit HifE precursor	435	YP_001344408.1	Asuc_1107	641	4	80	25	40	12.4805	NO	length	Helicase c2								YP_087473.1	503	0.055	47	40	55	9.34394	NO	length	Hypothetical protein MS0281
HifY3	CAA83908.1	7997179	H. influenzae AM30	HifY3	157	YP_001344211.1	Asuc_0907	275	1.7	46	26	43	16.7273	NO	length	Hypothetical protein Asuc_0907								YP_089517.1	383	8.7	104	20	36	27.154	NO	identity	L-1,2-propanediol oxidoreductase
HifY2	CAA83907.1	7997179	H. influenzae AM30	HifY2	136	YP_001344120.1	Asuc_0815	418	2.9	35	28	51	8.37321	NO	length	Polysaccharide biosynthesis protein								YP_089517.1	383	4.8	104	20	36	27.154	NO	identity	L-1,2-propanediol oxidoreductase
HifY1	CAA83906.1	7997179	H. influenzae AM30	HifY1	124	YP_001343692.1	Asuc_0379	155	9.5	17	41	58	10.9677	NO	length	Alkyl hydroperoxide reductase/Thiol specific antioxidant/ Mal allergen								YP_087766.1	1159	10	11	54	81	0.949094	NO	length	DNA polymerase III subunit alpha
HMW1A, high molecular weight adhesin 1	YP_249393.1	15243061	H. influenzae 86-028NP	HMW adhesin protein	1492	YP_001344458.1	Asuc_1158	5259	2e-22	1598	20	36	30.386	NO	identity	YadA domain protein								YP_088359.1	3126	9e-10	268	26	43	8.57326	NO	length	FhaB protein
HMW2A, high molecular weight adhesin 2	YP_248929.1	15243061	H. influenzae 86-028NP	HMW adhesin protein	1542	YP_001344458.1	Asuc_1158	5259	9e-30	1665	21	33	31.66	NO	identity	YadA domain protein								YP_088359.1	3126	6e-10	268	26	42	8.57326	NO	length	FhaB protein
HmwC	AAF00477.1	10899870	H. influenzae	HMW adhesin protein	650	YP_001343719.1	Asuc_0406	668	0	622	65	78	93.1138	putative		Hypothetical protein Asuc_0406								YP_089438.1	631	0	610	68	82	96.6719	putative		Hypothetical protein MS2246
Hia	AAC43721.2	8730864	H influenzae	HMW adhesin protein	1098	YP_001344458.1	Asuc_1158	5259	6e-36	1103	22	33	20.9736	NO	identity, length	YadA domain protein								YP_087940.1	5399	3e-25	139	48	65	2.57455	NO	length	Hypothetical protein MS0748
Hsf	AAC44560.2	8892830	H. influenzae	HMW adhesin protein	2413	YP_001344458.1	Asuc_1158	5259	4e-67	2516	22	34	47.8418	NO	identity	YadA domain protein								YP_087940.1	5399	3e-26	139	49	65	2.57455	NO	length	Hypothetical protein MS0748
Lic2A	Q03974.1	16177385	H. influenzae	LPS modifiying enzyme	302	YP_001344670.1	Asuc_1375	292	2e-37	245	33	52	83.9041	possible		Glycosyl transferase family 25								YP_088097.1	261	1e-05	192	29	43	73.5632	possible		Hypothetical protein MS0905
Glycosyl transferase	AAP19817.1	16177385	H. influenzae	LPS modifiying enzyme; glycosyl transferase	129	YP_001343893.1	Asuc_0583	608	0.11	68	26	51	11.1842	NO	length	Transcriptional antiterminator, BglG								YP_087639.1	309	1e-26	127	43	66	41.1003	probable		RfaJ protein
Lex2A	AAM33308.1	16177385	H. influenzae	LPS modifiying enzyme	93	YP_001345007.1	Asuc_1720	660	1.9	23	39	69	3.48485	NO	length	Integral membrane sensor signal transduction histidine kinase								YP_087268.1	42	0.27	16	93	0	38.0952	possible		Hypothetical protein MS0076
Lex2B	AAM33309.1	16177385	H. influenzae	Glycosyltransferase family 25, LOS biosynthesis protein	248	YP_001343836.1	Asuc_0526	265	6e-50	235	45	60	88.6792	probable		Glycosyl transferase family 25								YP_088097.1	261	5e-11	189	28	43	72.4138	possible		Hypothetical protein MS0905
Lipid A biosynthesis lauroyl acyltransferase	NP_439676.2	12117980	H. influenzae Rd KW20	Human airway epithelium colonization, endotoxin essential for virulence	311	YP_001344637.1	Asuc_1342	311	1e-134	311	71	82	100	putative		Lipid A biosynthesis lauroyl (or palmitoleoyl) acyltransferase								YP_088455.1	312	2e-129	312	72	80	100	putative		Lipid A biosynthesis lauroyl acyltransferase
Hap	AAM74936.1	7830568	H. influenzae HK715	Epithelial cell binding; Immunoglobulin A1 protease	526	YP_001344458.1	Asuc_1158	5259	0.59	204	22	38	3.87906	NO	identity, length	YadA domain protein								YP_088104.1	260	1.9	68	23	48	26.1538	NO	identity	Hypothetical protein MS0912
Putative galactosyl transferase Lic2B	AAM12037.1	12065495	H. influenzae	Putative galactosyl transferase Lic2B	266	YP_001344670.1	Asuc_1375	292	8e-54	274	43	60	93.8356	probable		Glycosyl transferase family 25								YP_087638.1	240	1e-07	105	31	51	43.75	possible		Hypothetical protein MS0446
UDP-glucose--lipooligosaccharide glucosyltransfera...	YP_248343.1	15256552	H. influenzae 86-028NP	Determines LPS oligosaccharide extension pattern; UDP-glucose--lipooligosaccharide glucosyltransferase	254	YP_001343831.1	Asuc_0521	522	3e-39	248	35	55	47.5096	possible		Glycosyl transferase family 2								YP_087630.1	253	9e-119	253	75	88	100	YES		WcaA protein
Lipooligosaccharide glycosyl transferase	YP_248473.1	15256552	H. influenzae 86-028NP	Determines LPS oligosaccharide extension pattern; lipooligosaccharide glycosyl transferase	282	YP_001344670.1	Asuc_1375	292	4e-34	277	38	51	94.863	possible		Glycosyl transferase family 25								YP_087638.1	240	1e-11	177	33	48	73.75	possible		Hypothetical protein MS0446
LICA2	P14181.1	10589708	H. influenzae	LOS modifying enzymes	339	YP_001343372.1	Asuc_0056	772	0.003	106	24	43	13.7306	NO	identity, length	Hypothetical protein Asuc_0056								YP_087482.1	610	2.2	53	32	49	8.68852	NO	length	SbmA protein
CMP-Neu5Ac--lipooligosaccharide alpha 2-3 sialyltr...	YP_248069.1	10589708	H. influenzae 86-028NP	CMP-Neu5Ac--lipooligosaccharide alpha 2-3 sialyltransferase	320	YP_001344481.1	Asuc_1182	1227	0.013	95	29	45	7.74246	NO	length	Exodeoxyribonuclease V, beta subunit								YP_088124.1	619	1.7	45	31	48	7.26979	NO	length	Lipid transporter ATP-binding/permease protein
Phosphocholine transferase	AAP19867.1	12797973	H. influenzae	Phosphocholine transferase	90	YP_001344161.1	Asuc_0856	593	0.65	39	33	53	6.57673	NO	length	Polysaccharide deacetylase								YP_088258.1	325	8.2	40	30	52	12.3077	NO	length	CcmA protein
Heptosyl transferase	AAP20029.1	12797973	H. influenzae	Heptosyl transferase	155	YP_001343883.1	Asuc_0573	348	5e-63	153	73	81	43.9655	probable		LPS heptosyltransferase II								YP_089452.1	346	2e-65	155	72	83	44.7977	probable		RfaF protein
BexA	CAA38734.1	2082145	H. influenzae	ATPase	217	YP_001343904.1	Asuc_0595	647	3e-15	223	27	47	34.4668	possible		ABC transporter related								YP_089259.1	372	9e-15	211	28	48	56.7204	possible		Maltose/maltodextrin transporter ATP-binding protein
BexB	CAA38733.1	2082145	H. influenzae	Inner membrane protein	265	YP_001344569.1	Asuc_1274	255	0.26	67	28	50	26.2745	possible		ABC-2 type transporter								YP_088259.1	255	0.001	221	24	46	86.6667	NO	identity	Hypothetical protein MS1067
BexC	CAA38731.1	2082145	H. influenzae	Periplasm-spanning protein	377	YP_001344950.1	Asuc_1663	641	0.002	124	22	41	19.3448	NO	identity, length	Iron permease FTR1								YP_087226.1	516	0.31	33	54	57	6.39535	NO	length	Hypothetical protein MS0034
BexD	CAA38730.1	2082145	H. influenzae	Lipoprotein	394	YP_001343412.1	Asuc_0097	388	4e-28	392	26	43	101.031	possible		Polysaccharide export protein								YP_088679.1	419	2e-29	302	29	47	72.0764	possible		Wza protein
Outer membrane protein....	AAA24997.1	1280627	H. influenzae	Outer membrane protein P2	357	YP_001344438.1	Asuc_1137	363	4e-14	354	23	37	97.5207	NO	identity	Porin Gram-negative type								YP_087753.1	343	7e-20	375	27	43	109.329	possible		OmpC protein
HcsA'	AAP42185.1	12761153	H. influenzae	Capsule polysaccharide export protein	680	YP_001344293.1	Asuc_0990	573	0.16	196	20	38	34.2059	NO	identity	N-acetylmuramoyl-L-alanine amidase								YP_088508.1	591	0.1	98	24	40	16.5821	NO	identity, length	SbmA protein
HcsB'	AAP42186.1	12761153	H. influenzae	Capsule polysaccharide biosynthesis protein	414	YP_001344829.1	Asuc_1537	428	6.4	121	23	41	28.271	NO	identity	Hypothetical protein Asuc_1537								AAU36867.1	209	0.24	102	25	42	48.8038	possible		Unknown
Bcs2	AAP42162.1	12761153	H. influenzae	Bcs2	371	YP_001343374.1	Asuc_0058	393	1.9	31	38	61	7.88804	NO	length	Glycosyl transferase group 1								YP_089170.1	265	0.054	68	27	47	25.6604	possible		Hfi protein
Bcs1'; ribulose 5-phosphate reductase; CDP-ribitol...	AAP42181.1	12761153	H. influenzae	Bcs1'; ribulose 5-phosphate reductase; CDP-ribitol pyrophosphorylase	474	YP_001345313.1	Asuc_2032	237	2e-23	232	30	52	97.8903	possible		2-C-methyl-D-erythritol 4-phosphate cytidylyltransferase								YP_089467.1	228	1e-26	224	34	56	98.2456	possible		2-C-methyl-D-erythritol 4-phosphate cytidylyltrans...
Bcs3	AAP42194.1	12761153	H. influenzae	Putative glycosyl/glycerophosphate transferases involved in teichoic acid biosynthesis	1215	YP_001344122.1	Asuc_0817	365	3e-09	304	22	40	83.2877	NO	identity	CDP-glycerol:poly(glycerophosphate) glycerophosphotransferase								YP_087851.1	362	1e-08	241	24	41	66.5746	NO	identity	TagB protein
Bcs4	AAP42174.1	12761153	H. influenzae	Capsular polysaccharide synthesis protein	389	YP_001343866.1	Asuc_0556	634	0.54	33	39	60	5.20505	NO	length	Sulfatase								YP_089487.1	205	0.32	17	64	76	8.29268	NO	length	AcrR protein
Unknown protein	AAP42167.1	12761153	H. influenzae	Unknown	120	YP_001345244.1	Asuc_1962	341	3	36	33	50	10.5572	NO	length	UDP-3-O-(3-hydroxymyristoyl) glucosamine N-acyltransferase								YP_089438.1	631	3.5	20	45	75	3.16957	NO	length	Hypothetical protein MS2246
SapA	AAQ12665.1	14638817	H. influenzae	ABC-type oligopeptide transport system, periplasmic component	540	YP_001345045.1	Asuc_1758	561	0	541	58	77	96.4349	probable		Extracellular solute-binding protein family 5								YP_088048.1	567	0	541	63	81	95.4145	putative		OppA protein
PilA	YP_248013.1	15968074	H. influenzae 86-028NP	Type IV pilin subunit protein; System involved in adherence to nasopharyngeal tissue	149	YP_001343922.1	Asuc_0613	151	1e-27	134	47	52	88.7417	probable		Prepilin peptidase-dependent protein D								YP_087556.1	150	3e-37	142	61	74	94.6667	putative		HofG protein
PilB	YP_248012.1	15968074	H. influenzae 86-028NP	Putative type IV pilin secretion protein	464	YP_001343921.1	Asuc_0612	480	1e-173	468	66	77	97.5	putative		Type II secretion system protein E								YP_087555.1	476	1e-169	465	65	78	97.6891	putative		GspE protein
PilC	YP_248011.1	15968074	H. influenzae 86-028NP	Putative type IV pilin secretion protein	406	YP_001343920.1	Asuc_0611	403	1e-104	406	48	66	100.744	probable		Type II secretion system protein								YP_087553.1	344	1e-97	344	54	74	100	probable		HofF protein
PilD	YP_248010.1	15968074	H. influenzae 86-028NP	Putative type 4 prepilin-like protein specific leader peptidase	230	YP_001343919.1	Asuc_0610	230	1e-32	226	31	52	98.2609	possible		Peptidase A24A prepilin type IV								YP_087552.1	238	2e-24	220	33	52	92.437	possible		PppA protein
Competence protein E	YP_248147.1	15968074	H. influenzae 86-028NP	Competence protein E	445	YP_001343996.1	Asuc_0688	482	1e-155	450	63	75	93.361	putative		Type IV pilus secretin PilQ								YP_089162.1	478	5e-167	442	65	79	92.4686	putative		GspD protein
HmwA	AAT27425.1	15968074	H. influenzae AAr105	HmwA	1491	YP_001344458.1	Asuc_1158	5259	7e-19	1491	19	34	28.3514	NO	identity	YadA domain protein								YP_088359.1	3126	2e-08	267	25	42	8.54127	NO	length	FhaB protein
Putative accessory processing protein	AAT40766.1	15968074	H. influenzae	Putative accessory processing protein	313	YP_001344715.1	Asuc_1421	329	0.064	159	22	40	48.3283	NO	identity	Phenylalanyl-tRNA synthetase, alpha subunit								YP_088516.1	444	0.21	126	28	44	28.3784	possible		Glutamyl-tRNA reductase
SiaA	NP_439032.1	15968074	H. influenzae Rd KW20	N-acetylneuraminic acid synthase-like protein	306	YP_001343461.1	Asuc_0146	328	0.14	43	32	58	13.1098	NO	length	TRAP dicarboxylate transporter, DctP subunit								YP_087734.1	370	0.25	67	29	50	18.1081	NO	length	DctP protein
N-acetylneuraminic acid transporter	AAY58080.1	16113244	H. influenzae	Sialic acid TRAP transporter, for lipooligosaccharide and survival in host	616	YP_001343471.1	Asuc_0156	430	2e-77	424	35	55	98.6047	possible		TRAP dicarboxylate transporter, DctM subunit								YP_087720.1	430	7e-72	411	38	59	95.5814	possible		Hypothetical protein MS0528
N-acetylneuraminic acid transporter	AAY58078.1	16113244	H. influenzae	Sialic acid TRAP transporter, for lipooligosaccharide and survival in host	616	YP_001343471.1	Asuc_0156	430	2e-77	424	35	55	98.6047	possible		TRAP dicarboxylate transporter, DctM subunit								YP_087720.1	430	6e-72	411	38	59	95.5814	possible		hypothetical protein MS0528
N-acetylneuraminic acid transporter	AAY58079.1	16113244	H. influenzae	Sialic acid TRAP transporter, for lipooligosaccharide and survival in host	616	YP_001343471.1	Asuc_0156	430	2e-77	424	35	55	98.6047	possible		TRAP dicarboxylate transporter, DctM subunit								YP_087720.1	430	6e-72	411	38	59	95.5814	possible		hypothetical protein MS0528
SiaB	AAX88649.1	15968074	H. influenzae 86-028NP	Acylneuraminate cytidylyltransferase	224	YP_001344792.1	Asuc_1499	337	2.3	131	22	39	38.8724	NO	identity	Hydrogenase expression/formation protein HypE								YP_088101.1	502	5.4	39	35	56	7.76892	NO	length	SacC protein
SiaP	P44542.1	16702222	H. influenzae	Sialic acid-binding periplasmic protein siaP precursor	329	YP_001345206.1	Asuc_1923	328	2e-45	312	34	54	95.122	possible		TRAP dicarboxylate transporter, DctP subunit								YP_087241.1	329	1e-43	338	32	54	102.736	possible		DctP protein
SiaR	NP_438312	17880422	H. influenzae	Sialic acid catabolism regulator	288	YP_001344958.1	Asuc_1671	311	0.0003	95	31	45	30.5466	possible		KpsF/GutQ family protein; D-arabinose 5-phosphate isomerase								YP_087390.1|	286	4e-39	277	32	54	96.8531	possible		DNA-binding transcriptional repressor RpiR
Glycerophosphodiester phosphodiesterase	YP_248378.1	11555284	H. influenzae 86-028NP	Glycerophosphoryl diester phosphodiesterase precursor	364	YP_001343901.1	Asuc_0592	362	1e-166	361	76	86	99.7238	YES		Glycerophosphoryl diester phosphodiesterase								YP_089184.1	368	8e-170	359	77	87	97.5543	YES		Glycerophosphodiester phosphodiesterase
Probable peroxiredoxin	AAX87188.1	15102813	H. influenzae 86-028NP	Probable peroxiredoxin	202	YP_001344435.1	Asuc_1134	200	1e-107	200	91	96	100	YES		Alkyl hydroperoxide reductase/Thiol specific antioxidant/ Mal allergen								YP_088713.1	200	1e-110	200	93	96	100	YES		AhpC protein
Tryptophanase	YP_248393.1	15102813	H. influenzae 86-028NP	Tryptophanase TnaA	472	YP_001344555.1	Asuc_1260	271	3.4	64	28	43	23.6162	NO	length	Cof-like hydrolase								YP_088690.1	358	0.15	115	26	40	32.1229	possible		WecE protein
Autotransported protein Lav	AAX87509.1	15102813	H. influenzae 86-028NP	Autotransported protein Lav	707	YP_001343542.1	Asuc_0227	495	0.37	63	34	49	12.7273	NO	length	Glucose-6-phosphate 1-dehydrogenase								YP_087268.1	42	0.003	20	0	0	47.619	NO	identity	Hypothetical protein MS0076
Hypothetical protein PM0855	NP_245792.1	12933901	Pasteurella multocida subsp. multocida str. Pm70	Surface adhesion	74	YP_001344001.1	Asuc_0693	862	0.69	27	40	55	3.13225	NO	length	Penicillin-binding protein, 1A family								YP_088974.1	75	3e-15	71	53	67	94.6667	probable		Hypothetical protein MS1782
Hypothetical protein PM0606	NP_245543.1	12933901	P. multocida subsp. multocida str. Pm70	Hypothetical protein PM0606	314	YP_001344700.1	Asuc_1406	312	1e-148	312	80	87	100	YES		PP-loop domain protein								YP_088279.1	312	2e-155	308	83	92	98.7179	YES		MesJ protein
Hypothetical protein PM1069	NP_246006.1	12933901	P. multocida subsp. multocida str. Pm70	Similar to H. influenzae P1 surface protein	443	YP_001345189.1	Asuc_1905	434	1e-102	414	45	62	95.3917	probable		Membrane protein involved in aromatic hydrocarbon degradation								YP_087830.1	467	1e-120	475	50	66	101.713	probable		FadL protein
Hypothetical protein PM0081	NP_245018.1	12933901	P. multocida subsp. multocida str. Pm70	Probable integral membrane protein	264	YP_001344034.1	Asuc_0727	263	3e-54	243	42	60	92.3954	probable		Protein of unknown function DUF81								YP_087599.1	266	9e-95	266	65	81	100	putative		Hypothetical protein MS0407
TfoX	NP_246497.1	12933901	P. multocida subsp. multocida str. Pm70	Competence gene in H. influenzae	213	YP_001343596.1	Asuc_0283	219	6e-38	210	40	60	95.8904	probable		Regulator of competence-specific genes								YP_089493.1	217	9e-48	213	45	66	98.1567	probable		TfoX protein
BcbA	AAF67263.1	10699509	P. multocida	Capsule synthesis protein	374	YP_001345068.1	Asuc_1781	901	0.67	41	31	48	4.5505	NO	length	Hypothetical protein Asuc_1781								YP_088434.1	332	1.8	70	28	45	21.0843	NO	length	PurR protein
BcbB	AAF67264.1	10699509	P. multocida	Capsule synthesis protein	422	YP_001343426.1	Asuc_0111	431	2e-45	431	30	48	100	possible		UDP-glucose/GDP-mannose dehydrogenase								YP_088693.1	436	1e-48	441	30	50	101.147	possible		WecC protein
BcbC	AAF67265.1	10699509	P. multocida	Capsule synthesis protein	1033	YP_001344630.1	Asuc_1335	293	4e-06	112	28	50	38.2253	possible		Glycosyl transferase family 2								YP_088094.1	269	0.001	87	33	58	32.342	possible		WcaA protein
BcbD	AAF67266.1	10699509	P. multocida	Capsule synthesis protein	475	YP_001345246.1	Asuc_1964	787	0.028	106	26	43	13.4689	NO	length	Surface antigen (D15)								YP_088129.1	608	0.061	82	30	42	13.4868	NO	length	Excinuclease ABC subunit C
BcbE	AAF67267.1	10699509	P. multocida	Capsule synthesis protein	236	YP_001343635.1	Asuc_0322	430	1.8	40	35	45	9.30233	NO	length	Porin LamB type								YP_088813.1	432	0.15	69	31	44	15.9722	NO	length	Adenylosuccinate synthetase
BcbF	AAF67268.1	10699509	P. multocida	Capsule synthesis protein	124	YP_001344192.1	Asuc_0887	678	0.046	45	28	51	6.63717	NO	length	Protein of unknown function DUF752								YP_088218.1	649	5.7	41	36	56	6.31741	NO	length	Hypothetical protein MS1026
BcbG	AAF67269.1	10699509	P. multocida	Capsule synthesis protein	521	YP_001343840.1	Asuc_0530	398	2.9	47	38	44	11.809	NO	length	Efflux transporter, RND family, MFP subunit								YP_087646.1	398	0.49	47	38	44	11.809	NO	length	AcrA protein
BcbH	AAF67270.1	10699509	P. multocida	Capsule synthesis protein	721	YP_001343800.1	Asuc_0490	500	0.02	50	38	56	10	NO	length	ABC transporter related								YP_087254.1	502	0.017	50	38	56	9.96016	NO	length	L-arabinose transporter ATP-binding protein
BcbI	AAF67271.1	10699509	P. multocida	Capsule synthesis protein	326	YP_001344161.1	Asuc_0856	593	0.97	65	23	43	10.9612	NO	identity, length	Polysaccharide deacetylase								AAU37256.1	352	0.66	60	21	45	17.0455	NO	identity, length	GalM protein
CexA	AAF67272.1	10816499	P. multocida M1404	ABC-type Na+ transport system, ATPase component	218	YP_001343904.1	Asuc_0595	647	2e-14	205	28	45	31.6847	possible		ABC transporter related								YP_089259.1	372	2e-14	210	27	47	56.4516	possible		Maltose/maltodextrin transporter ATP-binding protein
CexB	AAF67273.1	10816499	P. multocida	ABC-2 type transporter	265	YP_001344044.1	Asuc_0737	120	0.57	50	22	54	41.6667	NO	identity	Putative mercuric transport protein								YP_088782.1	147	0.32	38	34	50	25.8503	possible		Ribosomal-protein-alanine N-acetyltransferase
CexC	AAF67274.1	10816499	P. multocida	Polysaccharide export inner-membrane protein	370	YP_001343411.1	Asuc_0096	703	0.021	136	18	43	19.3457	NO	identity, length	Non-specific protein-tyrosine kinase								YP_088867.1	322	0.96	23	43	69	7.14286	NO	length	S-adenosyl-methyltransferase MraW
CexD	AAF67275.1	10816499	P. multocida	Polysaccharide export periplasmic protein	393	YP_001343412.1	Asuc_0097	388	6e-22	317	25	44	81.701	possible		Polysaccharide export protein								YP_088679.1	419	6e-21	326	26	44	77.8043	possible		Wza protein
LipA	AAF67276.1	10816499	P. multocida	Capsule polysaccharide export protein	682	YP_001345287.1	Asuc_2006	174	0.27	53	28	52	30.4598	possible		Protein of unknown function DUF177								YP_089279.1	1021	0.26	82	26	46	8.03134	NO	length	AcrB protein
LipB	AAF67277.1	10816499	P. multocida	Capsule polysaccharide export protein	405	YP_001344180.1	Asuc_0875	259	0.97	106	24	41	40.9266	NO	identity	DNA polymerase III, epsilon subunit								YP_088762.1	260	0.096	107	25	41	41.1538	possible		DNA polymerase III subunit epsilon
LppB	NP_246552.1	16177387	P. multocida subsp. multocida str. Pm70	Transmembrane protein of unknown function, DedA family	191	YP_001343871.1	Asuc_0561	191	5e-78	191	70	82	100	putative		SNARE associated Golgi protein								YP_089463.1	191	4e-89	191	79	93	100	YES		Hypothetical protein MS2271
FhaB	AAF68414.1	16177387	P. multocida	Putative filamentous hemagglutinin	2110	YP_001344309.1	Asuc_1007	2590	1e-17	249	28	45	9.6139	NO	length	Filamentous hemagglutinin family outer membrane protein								YP_088359.1	3126	9e-14	225	29	45	7.1977	NO	length	FhaB protein
Esterase MesA	AAG34997.1	11064203	P multocida	Esterase, hydrolyzes lung surfactant	269	YP_001343382.1	Asuc_0066	279	9e-13	267	26	44	95.6989	possible		S-formylglutathione hydrolase								YP_088579.1	282	2e-12	265	25	41	93.9716	possible		Hypothetical protein MS1387
Flp-1	AAK00326.1	11359562	Aggregatibacter actinomycetemcomitans	Pilus that may be excreted by the tad operon products (typeIV secretion) see:	75	YP_001345181.1	Asuc_1897	503	4.4	26	46	61	5.16899	NO	length	ABC transporter related								YP_088974.1	75	6e-16	71	49	70	94.6667	probable		Hypothetical protein MS1782
TadV	AAN75206.1	11553455	A. actinomycetemcomitans	Potential prepilin peptidase	142	YP_001345032.1	Asuc_1745	287	1.1	37	29	56	12.892	NO	length	Binding-protein-dependent transport systems inner membrane component								YP_088973.1	166	5e-34	134	53	70	80.7229	probable		Hypothetical protein MS1781
RcpC	AAN75207.1	11553455	A. actinomycetemcomitans	Required for tight adherence and fibril (pilus) production	274	YP_001343618.1	Asuc_0305	349	0.004	142	26	43	40.6877	possible		Citrate lyase ligase								YP_088972.1	258	2e-50	277	40	60	107.364	probable		Hypothetical protein MS1780
RcpA	AAN75208.1	11553455	A. actinomycetemcomitans	Required for tight adherence and fibril (pilus) production; member of the secretin superfamily of outer membrane proteins	460	YP_001343996.1	Asuc_0688	482	4e-17	244	22	46	50.6224	NO	identity	Type IV pilus secretin PilQ								YP_088971.1	458	2e-160	458	59	77	100	probable		GspD protein
RcpB	AAN75209.1	11553455	A. actinomycetemcomitans	Found in the outer membranes of strains with rough colony morphology	167	YP_001344075.1	Asuc_0768	806	0.045	93	29	40	11.5385	NO	length	ATP-dependent protease La								YP_089036.1	807	0.082	93	29	41	11.5242	NO	length	Lon protein
TadZ	AAN75210.1	11553455	A. actinomycetemcomitans	Required for tight adherence and fibril (pilus) production	374	YP_001343506.1	Asuc_0191	740	0.4	46	36	58	6.21622	NO	length	(p)ppGpp synthetase I, SpoT/RelA								YP_088970.1	373	1e-120	375	54	74	100.536	probable		Hypothetical protein MS1778
TadA	AAD38172.2	11029439	A. actinomycetemcomitans	Similar to virB11, ATPase for macromolecular transport	426	YP_001343921.1	Asuc_0612	480	4e-05	108	31	48	22.5	NO	length	Type II secretion system protein E								YP_088969.1	426	0	422	84	94	99.061	YES		Hypothetical protein MS1777
TadB	AAD38173.2	11029439	A. actinomycetemcomitans	Flp pilus assembly protein TadB	295	YP_001344120.1	Asuc_0815	418	1.1	43	27	51	10.2871	NO	length	Polysaccharide biosynthesis protein								YP_088968.1	293	3e-114	291	65	79	99.3174	putative		MaoC protein
TadC	AAD38174.2	11029439	A. actinomycetemcomitans	Flp pilus assembly protein	288	YP_001343677.1	Asuc_0364	1304	1.1	114	28	47	8.74233	NO	length	Protein of unknown function DUF490								YP_088967.1	292	7e-93	287	59	75	98.2877	probable		Hypothetical protein MS1775
TadD	AAD38175.3	11029439	A. actinomycetemcomitans	Flp pilus assembly protein	253	YP_001343666.1	Asuc_0353	420	0.006	81	29	50	19.2857	NO	length	HemY protein								YP_088966.1	255	1e-72	253	52	69	99.2157	probable		NrfG protein
TadE	AAD38176.2	11029439	A. actinomycetemcomitans	TadE-like protein pilin-like protein	191	YP_001344920.1	Asuc_1631	293	5.2	57	26	40	19.4539	NO	length	Transcriptional regulator, LysR family								YP_088965.1	181	6e-36	185	42	61	102.21	probable		Hypothetical protein MS1773
TadF	AAD38177.2	11029439	A. actinomycetemcomitans	TadF, pilin-like protein	200	YP_001344164.1	Asuc_0859	508	1.5	60	28	48	11.811	NO	length	Glycoside hydrolase family 20								YP_088964.1	200	3e-32	203	41	61	101.5	probable		Hypothetical protein MS1772
TadG	AAD46685.2	11029439	A. actinomycetemcomitans	TadG, involved in fimbriae production	538	YP_001343681.1	Asuc_0368	426	0.61	32	50	59	7.51174	NO	length	TRAP dicarboxylate transporter, DctM subunit								YP_088963.1	541	3e-93	558	39	55	103.142	possible		Hypothetical protein MS1771
EmaA	AAQ22366.1	15289564	A. actinomycetemcomitans	Extracellular matrix protein adhesin for collagen	1965	YP_001344458.1	Asuc_1158	5259	1e-109	2069	24	38	39.3421	NO	identity	YadA domain protein								YP_087940.1	5399	5e-55	422	38	52	7.81626	NO	length	Hypothetical protein MS0748
Autotransporter adhesin precursor	AAS59740.1	15784534	A. actinomycetemcomitans	Autotransporter adhesin precursor; binds to a receptor on human buccal epithelial cells	912	YP_001344422.1	Asuc_1121	837	0.02	142	20	43	16.9654	NO	identity, length	Translation initiation factor IF-2								YP_088636.1	820	0.2	56	41	58	6.82927	NO	length	Translation initiation factor IF-2
Outer membrane protein 18/16	BAB86906.1	12034509	A. actinomycetemcomitans	Outer membrane protein 18/16	188	YP_001344346.1	Asuc_1045	356	0.006	110	27	39	30.8989	possible		OmpA domain protein transmembrane region-containing protein								YP_088353.1	226	0.0003	186	26	46	82.3009	possible		Hypothetical protein MS1161
Outer membrane protein 64	BAB86907.1	12034509	A. actinomycetemcomitans	Outer membrane protein 64	650	YP_001345185.1	Asuc_1901	343	0.26	46	39	52	13.4111	NO	length	Galactose mutarotase								YP_087708.1	653	2e-52	684	27	44	104.747	possible		CirA protein
Outer membrane protein 39	BAB86908.1	12034509	A. actinomycetemcomitans	Outer membrane protein 39	327	YP_001344438.1	Asuc_1137	363	6e-70	345	43	55	95.0413	probable		Porin Gram-negative type								YP_088529.1	365	3e-71	348	44	60	95.3425	probable		OmpC protein
Outer membrane protein 100	BAB86905.1	12034509	A. actinomycetemcomitans	Outer membrane protein 100	295	YP_001344458.1	Asuc_1158	5259	1e-08	220	25	45	4.1833	NO	length	YadA domain protein								YP_087940.1	5399	0.016	101	31	53	1.87072	NO	length	Hypothetical protein MS0748
Putative glycosyltransferase	AAC26630.1	9632602	Actinobacillus pleuropneumoniae	Putative glycosyltransferase; system for capsular polysaccharide biosynthesis. Much less virulent when knocked out	321	YP_001343374.1	Asuc_0058	393	4e-05	250	20	46	63.6132	NO	identity	Glycosyl transferase group 1								YP_088123.1	806	0.51	40	42	55	4.96278	NO	length	ComEC protein
Region 2 capsular polysaccharide biosynthesis prot...	AAC26631.1	9632602	A. pleuropneumoniae	Region 2 capsular polysaccharide biosynthesis	526	YP_001344664.1	Asuc_1369	347	1	98	26	42	28.2421	possible		Periplasmic serine protease DegS								YP_087872.1	446	1.3	72	27	43	16.1435	NO	length	Hmp protein
Region 2 capsular polysaccharide biosynthesis prot...	AAC26632.1	9632602	A. pleuropneumoniae	Region 2 capsular polysaccharide biosynthesis	382	YP_001344088.1	Asuc_0783	404	0.41	56	33	51	13.8614	NO	length	Aminotransferase class I and II								YP_089566.1	481	3.4	13	76	84	2.7027	NO	length	D-xylose transporter XylE
3-Deoxy-D-manno-2-octulosonic acid 8-phosphate syn...	AAC26633.1	9632602	A. pleuropneumoniae	3-Deoxy-D-manno-2-octulosonic acid 8-phosphate synthetase	286	YP_001344727.1	Asuc_1433	284	1e-147	282	88	94	99.2958	YES		2-dehydro-3-deoxyphosphooctonate aldolase								YP_088381.1	284	3e-152	282	88	95	99.2958	YES		2-dehydro-3-deoxyphosphooctonate aldolase
CpxA	AAD30163.1	9169799	A. pleuropneumoniae	Capsular polysaccharide export	216	YP_001345002.1	Asuc_1715	352	3e-14	234	26	46	66.4773	possible		ABC transporter related								YP_088779.2	351	5e-15	231	27	49	65.812	possible		Ferric transporter ATP-binding subunit
CpxB	AAD30162.1	9169799	A. pleuropneumoniae	Capsular polysaccharide export	265	YP_001344569.1	Asuc_1274	255	5e-05	208	23	45	81.5686	NO	identity	ABC-2 type transporter								YP_088259.1	255	0.0007	199	26	47	78.0392	possible		Hypothetical protein MS1067
CpxC	AAD30161.1	9169799	A. pleuropneumoniae	Capsular polysaccharide export	385	YP_001344268.1	Asuc_0965	1116	0.028	122	22	43	10.9319	NO	identity, length	MscS Mechanosensitive ion channel								YP_088678.1	703	0.23	180	24	44	25.6046	NO	identity	GumC protein
Putative bifunctional polymerase	AAF21951.1	12819083	Neisseria meningitidis	LPS or capsule biosynthesis	877	YP_001344162.1	Asuc_0857	409	1e-08	132	30	47	32.2738	possible		Glycosyl transferase family 2								YP_088304.1	410	5e-07	115	29	49	28.0488	possible		N-glycosyltransferase PgaC
Putative glycosyltransferase	AAG45944.1	12819083	A. pleuropneumoniae	LPS biosynthesis	921	YP_001343970.1	Asuc_0662	547	0.058	221	23	43	40.4022	NO	identity	Chaperonin GroEL								YP_088688.1	385	0.18	80	30	51	20.7792	NO	length	RfaG protein
dTDP-4-keto-6-deoxy-D-glucose-3,5-epimerase	AAG49406.1	12819083	A. actinomycetemcomitans	LPS biosynthesis; 100% ident to rfbC from A. actinomycetemcomitans	180	YP_001344137.1	Asuc_0832	180	4e-88	179	83	90	99.4444	YES		dTDP-4-dehydrorhamnose 3,5-epimerase								YP_088893.1	425	2.3	21	42	76	4.94118	NO	length	Threonine synthase
Putative rhamnosyl transferase	AAG45942.1	12819083	A. pleuropneumoniae	LPS biosynthesis	303	YP_001344630.1	Asuc_1335	293	0.0009	90	25	50	30.7167	possible		Glycosyl transferase family 2								YP_088304.1	410	0.003	235	20	42	57.3171	NO	identity	N-glycosyltransferase PgaC
Putative undecaprenyl-phosphate galactosephosphotr...	AAG45943.1	12819083	A. pleuropneumoniae	LPS biosynthesis	471	YP_001344127.1	Asuc_0822	472	1e-173	474	62	72	100.424	putative		Undecaprenyl-phosphate galactose phosphotransferase								YP_087854.1	487	0	474	67	81	97.3306	putative		WcaJ protein
Glycosyl transferase	NP_578527.1	12819083	P. furiosus DSM 3638	LPS biosynthesis	302	YP_001344162.1	Asuc_0857	409	0.001	76	26	50	18.5819	NO	length	Glycosyl transferase family 2								YP_088304.1	410	0.0002	75	33	53	18.2927	NO	length	N-glycosyltransferase PgaC
Lob1	AAC62824.1	9353049	Histophilus somni	LOS structural variation	287	YP_001343836.1	Asuc_0526	265	2e-67	243	49	69	91.6981	probable		Glycosyl transferase family 25								YP_087638.1	240	2e-09	215	25	45	89.5833	possible		Hypothetical protein MS0446
Glycosyltransferase homolog Lob2A	AAC83803.1	10603403	H. somni	LOS structural variation	282	YP_001344670.1	Asuc_1375	292	1e-45	223	45	58	76.3699	probable		Glycosyl transferase family 25								YP_087638.1	240	0.008	180	24	41	75	NO	identity	Hypothetical protein MS0446
OrfD; similar to H. influenzae Rd hypothetical codi...	AAC44097.1	8641792	Mannheimia haemolytica	LPS-endotoxic activity	100	YP_001345292.1	Asuc_2011	128	0.009	40	35	57	31.25	possible		TonB system transport protein ExbD type-2								YP_087706.1	128	0.57	46	32	52	35.9375	possible		ExbD protein
Unknown	AAF08244.1	8641792	M. haemolytica	Unknown	211	YP_001345165.1	Asuc_1879	942	0.029	43	34	55	4.56476	NO	length	Excinuclease ABC, A subunit								YP_089012.1	297	0.16	65	33	44	21.8855	NO	length	NrfG protein
Unknown	AAF08245.1	8641792	M. haemolytica	Unknown	480	YP_001345165.1	Asuc_1879	942	0.082	43	34	55	4.56476	NO	length	Excinuclease ABC, A subunit								YP_089012.1	297	0.19	65	33	44	21.8855	NO	length	NrfG protein
Unknown	AAF08246.1	8641792	M. haemolytica	Unknown	355	YP_001345066.1	Asuc_1779	323	1.8	46	30	54	14.2415	NO	length	Lysyl-tRNA synthetase-related protein GenX								YP_088825.1	323	1.4	46	30	54	14.2415	NO	length	Lysyl-tRNA synthetase
Unknown	AAF08247.1	8641792	M. haemolytica	Unknown	706	YP_001344385.1	Asuc_1084	691	0.82	23	56	78	3.32851	NO	length	Carboxyl-terminal protease								YP_088688.1	385	1.1	49	32	53	12.7273	NO	length	RfaG protein
CpxA	AAF08240.1	11401986	M. haemolytica	ABC_ATPase	215	YP_001343633.1	Asuc_0320	372	2e-16	211	29	50	56.7204	possible		ABC transporter related								YP_089259.1	372	2e-16	211	30	49	56.7204	possible		Maltose/maltodextrin transporter ATP-binding protein
UDP-N-acetylglucosamine-2-epimerase	AAF08248.1	11401986	M. haemolytica	UDP-N-acetylglucosamine-2-epimerase	423	YP_001343426.1	Asuc_0111	431	1e-39	352	30	51	81.6705	possible		UDP-glucose/GDP-mannose dehydrogenase								YP_088693.1	436	4e-43	410	30	51	94.0367	possible		WecC protein
PhyA	AAF08250.1	11401986	M. haemolytica	Capsule polysaccharide biosynthesis protein	696	YP_001343840.1	Asuc_0530	398	0.36	82	24	46	20.603	NO	identity, length	Efflux transporter, RND family, MFP subunit								YP_087593.1	770	2.2	27	48	59	3.50649	NO	length	PflD protein
CpxC	AAF08242.1	11401986	M. haemolytica	Capsule polysaccharide export protein	367	YP_001343411.1	Asuc_0096	703	0.0001	136	23	44	19.3457	NO	identity, length	Non-specific protein-tyrosine kinase								YP_087766.1	1159	0.62	66	28	50	5.69456	NO	length	DNA polymerase III subunit alpha
UDP-N-acetylmannosamine dehydrogenase	AAF08249.1	11401986	M. haemolytica	UDP-N-acetylmannosamine dehydrogenase	372	YP_001344122.1	Asuc_0817	365	0.036	115	23	46	31.5068	NO	identity	CDP-glycerol:poly(glycerophosphate) glycerophosphotransferase								YP_088474.1	131	3.8	46	34	45	35.1145	possible		RpsI protein
CpxB	AAF08241.1	11401986	M. haemolytica	ABC-2 type transporter	265	YP_001343337.1	Asuc_0020	462	0.11	85	29	44	18.3983	NO	length	Anion transporter								YP_088782.1	147	0.92	31	41	54	21.0884	NO	length	Ribosomal-protein-alanine N-acetyltransferase
PhyB	AAF08251.1	11401986	M. haemolytica	Capsule polysaccharide biosynthesis protein	353	YP_001344838.1	Asuc_1549	392	3.1	27	40	59	6.88776	NO	length	Tetratricopeptide domain protein								YP_089215.1	329	0.69	36	36	58	10.9422	NO	length	DNA-directed RNA polymerase subunit alpha
CpxD	AAF08243.1	11401986	M. haemolytica	Polysaccharide biosynthesis/export protein	394	YP_001343412.1	Asuc_0097	388	4e-30	312	28	48	80.4124	possible		Polysaccharide export protein								YP_088679.1	419	5e-29	317	29	47	75.6563	possible		Wza protein
PlpE	ABB20700.1	15557652	M. haemolytica	Outer membrane lipoprotein	311	YP_001343464.1	Asuc_0149	796	0.063	47	29	42	5.90452	NO	length	Alpha-glucosidase								YP_087731.1	796	0.037	47	29	44	5.90452	NO	length	Hypothetical protein MS0539
Outer membrane protein PomA	AAD53408.1	16177387	M. haemolytica	Outer membrane protein PomA	378	YP_001344346.1	Asuc_1045	356	1e-118	355	61	74	99.7191	putative		OmpA domain protein transmembrane region-containing protein								YP_088410.1	368	2e-112	365	59	69	99.1848	probable		OmpA protein
Large supernatant protein 1	NP_873911.1	12704119	Haemophilus ducreyi 35000HP	Large supernatant protein 1	4152	YP_001344309.1	Asuc_1007	2590	1e-55	1678	21	38	64.7876	NO	identity	Filamentous hemagglutinin family outer membrane protein								YP_088359.1	3126	3e-32	895	25	42	28.6308	possible		FhaB protein
Large supernatant protein 2 LspA2	AAK83078.1	12704119	H. ducreyi	Large supernatant protein 2	198	YP_001344309.1	Asuc_1007	2590	2e-07	71	33	56	2.74131	NO	length	Filamentous hemagglutinin family outer membrane protein								YP_088359.1	3126	3e-10	199	29	44	6.36596	NO	length	FhaB protein
Phosphoheptose isomerase	AAC34994.1	9712780	H. ducreyi	LOS biosynthesis	194	YP_001343842.1	Asuc_0532	194	7e-96	192	88	94	98.9691	YES		Phosphoheptose isomerase								YP_087410.2	194	5e-101	194	87	93	100	YES		Phosphoheptose isomerase
RfaF	AAD16056.1	9916106	H. ducreyi	LOS biosynthesis	348	YP_001343883.1	Asuc_0573	348	1e-144	348	71	81	100	putative		LPS heptosyltransferase II								YP_089452.1	346	2e-151	347	71	84	100.289	putative		RfaF protein
Serum resistance protein DrsA	AAP95674.1	11179317	H. ducreyi 35000HP	Serum resistance protein A	257	YP_001344458.1	Asuc_1158	5259	4e-06	92	30	53	1.74938	NO	length	YadA domain protein								YP_087940.1	5399	0.009	95	35	55	1.75959	NO	length	Hypothetical protein MS0748
Lectin A	AAR23970.1	16428791	H. ducreyi	Lectin A	179	YP_001345072.1	Asuc_1785	1113	1.6	37	27	43	3.32435	NO	length	Exodeoxyribonuclease V, gamma subunit								YP_088551.1	194	0.26	35	42	54	18.0412	NO	length	Slp protein
Tight adherence protein A	NP_873736.1	14638812	H. ducreyi 35000HP	In flp operon; type4 secretion; tight adherence protein	427	YP_001343921.1	Asuc_0612	480	2e-05	108	31	48	22.5	NO	length	Type II secretion system protein E								YP_088969.1	426	0	422	82	93	99.061	YES		Hypothetical protein MS1777
18K peptidoglycan-associated outer membrane lipopr...	AAP96526.1	11035757	H. ducreyi 35000HP	Peptidoglycan-associated lipoprotein	157	YP_001345077.1	Asuc_1790	152	7e-52	156	65	75	102.632	putative		Peptidoglycan-associated								YP_088410.1	368	9e-09	69	44	62	18.75	NO	length	OmpA protein
Necessary for collagen adhesion protein	AAS76664.1	16622201	H. ducreyi	Collagen binding protein	236	YP_001343401.1	Asuc_0085	558	1.8	58	31	46	10.3943	NO	length	PTS system, fructose subfamily, IIC subunit								YP_087222.1	402	2	55	32	49	13.6816	NO	length	GltS protein
Putative ABC transporter periplasmic binding prote...	NP_874052.1	16177350	H. ducreyi 35000HP	Sialic acid ABC transporter	525	YP_001344416.1	Asuc_1115	539	2e-09	375	21	37	69.5733	NO	identity	4-Phytase								YP_089245.1	533	3e-33	508	28	42	95.3096	possible		OppA protein
ABC transporter, permease protein	NP_874053.1	16177350	H. ducreyi 35000HP	Sialic acid ABC transporter	317	YP_001345044.1	Asuc_1757	323	2e-18	269	21	43	83.2817	NO	identity	Binding-protein-dependent transport systems inner membrane component								YP_088559.1	334	5e-49	330	34	55	98.8024	possible		DppB protein
ABC transporter, ATP-binding protein and permease ...	NP_874054.1	16177350	H. ducreyi 35000HP	Sialic acid ABC transporter	651	YP_001345042.1	Asuc_1755	350	5e-36	286	35	52	81.7143	possible		Oligopeptide/dipeptide ABC transporter, ATPase subunit								YP_088557.1	327	3e-55	286	41	61	87.4618	probable		Dipeptide transporter ATP-binding subunit
ABC transporter, ATP-binding subunit	NP_874055.1	16177350	H. ducreyi 35000HP	Sialic acid ABC transporter	268	YP_001345041.1	Asuc_1754	270	1e-42	246	34	60	91.1111	possible		ABC transporter related								YP_088556.1	327	2e-61	267	41	64	81.6514	probable		Dipeptide transporter ATP-binding subunit
CpxD	AAB64442	9169799	A. pleuropneumoniae	Capsular polysaccharide export	394	YP_001343412.1	Asuc_0097	388	1e-28	321	28	46	82.732	possible		Polysaccharide export protein								YP_088679.1	419	5e-29	319	28	46	76.1337	possible		Wza protein
Flp-2	AAN75205	11553455	A. actinomycetemcomitans	Similar to flp-1	76	YP_001343840.1	Asuc_0530	398	5.9	26	38	69	6.53266	NO	length	Efflux transporter, RND family, MFP subunit								YP_088974.1	75	2e-09	52	46	73	69.3333	probable		Hypothetical protein MS1782
PcgD	ABU25217	17704225	P. multocida	Phosphocholine transferase; to modify LPS with phosphocholine; in related virulent strains	252	YP_001344589.1	Asuc_1294	467	0.99	28	35	60	5.99572	NO	length	Asparaginyl-tRNA synthetase								YP_088234.1	467	1	85	25	45	18.2013	NO	length	Asparaginyl-tRNA synthetase
PcgA	ABU25218	17704225	P. multocida	Choline kinase	293	YP_001343372.1	Asuc_0056	772	4e-05	168	20	42	21.7617	NO	identity, length	Hypothetical protein Asuc_0056								YP_088834.1	290	0.063	26	42	73	8.96552	NO	length	Hypothetical protein MS1642
PcgB	ABU25219	17704225	P. multocida	Choline permease	303	YP_001344895.1	Asuc_1606	138	1	113	23	46	81.8841	NO	identity	Protein of unknown function DUF6 transmembrane								YP_087749.1	138	0.093	107	25	55	77.5362	possible		Hypothetical protein MS0557
PcgC	ABU25220	17704225	P. multocida	CTP:phosphocholine cytidylyltransferase	230	YP_001344134.1	Asuc_0829	291	8e-06	53	41	56	18.2131	NO	length	Glucose-1-phosphate thymidylyltransferase								YP_087537.1	300	0.0001	53	39	54	17.6667	NO	length	GalU protein
LicD	YP_249057	15968074	H. influenzae	Phosphorylcholine transferase	265	YP_001343743.1	Asuc_0431	243	0.67	38	34	52	15.6379	NO	length	Pseudouridine synthase								YP_087545.1	463	1.4	39	30	38	8.42333	NO	length	AlsT protein
LicC	YP_249058	15968074	H. influenzae	LicC, involved in phosphorylcholine production and incorporation in LPS	233	YP_001344134.1	Asuc_0829	295	1e-05	53	35	58	17.9661	NO	length	Glucose-1-phosphate thymidylyltransferase								YP_087537.1	300	0.033	53	32	50	17.6667	NO	length	GalU protein
LicB	YP_249059	15968074	H. influenzae	LicB, involved in phosphorylcholine production and incorporation in LPS	292	YP_001344396.1	Asuc_1095	291	2	77	25	48	26.4605	possible		Acyl-CoA thioesterase II								YP_088945.1	287	0.071	36	41	66	12.5436	NO	length	RhaT protein
LicA	YP_249060	15968074	H. influenzae 86-028NP	Phosphorylcholine kinase	319	YP_001343372.1	Asuc_0056	772	0.008	106	24	43	13.7306	NO	identity, length	Hypothetical protein Asuc_0056								YP_087482.1	610	1.4	63	28	49	10.3279	NO	length	SbmA protein
Lic3A2	YP_248571	15968074	H. influenzae	CMP-neu5Ac--lipooligosaccharide alpha 2-3 sialyltransferase	326	YP_001344481.1	Asuc_1182	1182	0.004	99	27	41	8.37563	NO	length	Exodeoxyribonuclease V, beta subunit								YP_087579.1	541	1.1	68	25	48	9	NO	length	Hypothetical protein MS0387
PM1165	NP_246604	18160478	P. multocida	Adhesin that binds integrin-binding fibronectin FnIII9-10 repeats	115	YP_001345159.1	Asuc_1873	113	2e-22	113	45	69	100	probable		Competence protein ComEA helix-hairpin-helix repeat protein								YP_088940.1	161	1e-23	115	46	67	71.4286	probable		ComEA protein
Note: for references found in reference (1), it is not clear in which organism the virulence factor was identified. We might not have chosen the same query sequences for our analysis
ZnuA	NP_245863	(1)	P. multocida	Periplasmic zinc transporter/adhesin B precursor	366	YP_001345069	Asuc_1782	327	8e-98	306	55	68	93.578	probable		High-affinity zinc transporter periplasmic component								AAU38064	343	1e-112	359	58	71	104.665	probable		ZnuA protein
PfhB1	NP_244994	(1)	P. multocida	Filamentous hemagglutinins	2615	YP_001344309	Asuc_1007	2590	1e-33	493	28	45	19.0347	NO	length	Filamentous hemagglutinin outer membrane protein								YP_088359	3126	1e-32	722	27	44	23.0966	NO	length	FhaB protein
PfhB2	NP_244996	(1)	P. multocida	PfhB2	3919	YP_001344309	Asuc_1007	2590	1e-30	422	29	46	16.2934	NO	length	Filamentous hemagglutinin outer membrane protein								YP_088359	3126	8e-23	463	26	43	14.8113	NO	length	FhaB protein
PilF	NP_246947	(1)	P. multocida	Hypothetical protein PM2008	181	YP_001345310	Asuc_2029	179	4e-44	165	51	70	92.1788	probable		Type IV pilus biogenesis/stability protein PilW								YP_089109	188	1e-46	144	60	72	76.5957	putative		PilF protein
PulG/HofG	NP_245902	(1)	P. multocida	Pseudopilin	175	YP_001345076	Asuc_1789	177	1e-43	172	40	67	97.1751	probable		Type II secretory pathway, pseudopilin								YP_087916	176	9e-32	175	38	58	99.4318	possible		HofG protein
Flp-3	AAL92464	(1)	H. ducreyi	flp operon protein Flp3	89	YP_001344436	Asuc_1135	397	0.56	27	44	62	6.80101	NO	length	Cystathionine beta-lyase								YP_088974	75	2e-12	75	45	61	100	probable		Hypothetical protein MS1782
OapA	YP_001054094	(1)	A. pleuropneumoniae	Opacity-associated protein A	463	YP_001345384	Asuc_2105	474	3e-22	312	33	48	65.8228	possible		Opacity-associated protein A								YP_087698	473	8e-31	348	34	47	73.5729	possible		OapA protein
OapB	YP_001054093	(1)	A. pleuropneumoniae	Opacity-associated protein B	134	YP_001345383	Asuc_2104	129	7e-08	92	33	52	71.3178	possible		Hypothetical protein Asuc_2104								YP_087697	147	2e-11	109	34	52	74.1497	possible		Hypothetical protein MS0505
P1/omp47	NP_246006	(1)	P. multocida	Hypothetical protein PM1069	443	YP_001345189	Asuc_1905	434	6e-119	445	48	65	102.535	probable		Membrane protein involved in aromatic hydrocarbon degradation								YP_087830	467	2e-120	475	50	66	101.713	probable		FadL protein
P2	YP_001053354	(1)	A. pleuropneumoniae	Outer membrane protein (porin)	358	YP_001343377	Asuc_0061	380	1e-31	386	30	46	101.579	possible		Porin								YP_087753	343	3e-28	377	31	46	109.913	possible		OmpC protein
P4	NP_246001	(1)	P. multocida	Hypothetical protein PM1064	272	YP_001345113	Asuc_1827	395	2.2	59	18	52	14.9367	NO	length	Tyrosyl-tRNA synthetase								YP_088630	272	4e-109	272	67	83	100	putative		Hypothetical protein MS1438
P5	NP_245723	(1)	P. multocida	Hypothetical protein PM0786	353	YP_001344346	Asuc_1045	356	3e-98	366	58	69	102.809	probable		OmpA domain-containing protein								YP_088410	368	1e-117	368	65	73	100	putative		OmpA protein
P6 pal	NP_245903	(1)	P. multocida	Hypothetical protein PM0966	150	YP_001345077	Asuc_1790	152	2e-58	137	78	84	90.1316	YES		Peptidoglycan-associated lipoprotein								YP_088337	272	6e-09	77	38	58	28.3088	possible		SmpA protein
OmpW	NP_245268	(1)	P. multocida	OmpW, possible porin	204	YP_001344491	Asuc_1192	209	3e-73	209	61	75	100	putative		OmpW family protein								YP_087932	205	3e-81	205	69	80	100	putative		OmpW protein
OmpV/OM24	NP_245935	(1)	P. multocida	Hypothetical protein PM0998	274	YP_001344165	Asuc_0860	611	0.048	70	25	42	11.4566	NO	length	Integral membrane sensor hybrid histidine kinase								YP_088554	324	1.5	35	34	51	10.8025	NO	length	Hypothetical protein MS1362
Phospholipase A	NP_246365	(1)	P. multocida	Phospholipase A	306	YP_001343855	Asuc_0545	375	0.31	75	28	45	20	NO	length	Carbamoyl phosphate synthase small subunit								YP_087226	516	1.7	57	29	49	11.0465	NO	length	Hypothetical protein MS0034
OstA	NP_246539	(1)	P. multocida	Organic solvent tolerance protein	786	YP_001343649	Asuc_0336	793	0	788	63	78	99.3695	putative		Organic solvent tolerance protein								YP_089549	783	0	784	66	82	100.128	putative		Organic solvent tolerance protein
PM1809	NP_246748	(1)	P. multocida	OM protein	586	YP_001343676	Asuc_0363	612	0	558	60	79	91.1765	putative		Surface antigen (D15)								YP_087477	591	0	595	58	78	100.677	probable		Hypothetical protein MS0285
Antigen OMA87/D15	NP_246931	(1)	P. multocida	Hypothetical protein PM1992	791	YP_001345246	Asuc_1964	787	0	793	67	82	100.762	putative		Surface antigen (D15)								YP_089116	789	0	794	71	84	100.634	putative		Hypothetical protein MS1924
VacJ lipoprotein	NP_246440	(1)	P. multocida	VacJ lipoprotein	246	YP_001343854	Asuc_0544	249	2e-86	250	61	74	100.402	putative		VacJ family lipoprotein								YP_08943	248	5e-88	249	61	74	100.403	putative		VacJ protein
Pm1805	NP_246744	(1)	P. multocida	Putative lipoprotein	177	YP_001344244	Asuc_0941	165	4e-07	181	25	42	109.697	possible		Hypothetical protein Asuc_0941								YP_087995	203	5e-06	94	31	56	46.3054	possible		Hypothetical protein MS0803
SmpA	NP_246825	(1)	P. multocida	Lipoprotein	137	YP_001344085	Asuc_0780	137	1e-51	137	61	81	100	putative		SmpA/OmlA domain-containing protein								YP_089104	137	9e-54	137	65	82	100	putative		SmpA protein
LolB	NP_245183	(1)	P. multocida	Outer membrane lipoprotein LolB	207	YP_001345037	Asuc_1750	221	3e-66	208	55	73	94.1176	probable		Outer membrane lipoprotein LolB								YP_088726	210	3e-67	204	56	73	97.1429	probable		Outer membrane lipoprotein LolB
MltA	NP_245865	(1)	P. multocida	Murein transglycosylase A	374	YP_001345071	Asuc_1784	372	2e-143	378	61	80	101.613	putative		murein transglycosylase A								YP_088651	374	2e-152	368	68	83	98.3957	putative		Murein transglycosylase A
SrpC	NP_246919	(1)	P. multocida	Solvent efflux protein	463	YP_001344440	Asuc_1140	467	6e-99	455	43	62	97.4304	probable		RND efflux system outer membrane lipoprotein								YP_088496	467	9e-92	467	41	61	100	probable		TolC protein
Rare lipoprotein B	NP_246152	(1)	P. multocida	Hypothetical protein PM1215	167	YP_001344052	Asuc_0745	176	4e-64	167	64	81	94.8864	putative		Rare lipoprotein B								YP_087529	169	4e-69	165	71	83	97.6331	putative		RlpB protein
PlpA	YP_001053611	(1)	A. pleuropneumoniae	ABC-type metal ion transport system, periplasmic component/surface antigen	273	YP_001343350	Asuc_0034	263	5e-97	274	62	77	104.183	putative		YaeC family lipoprotein								YP_087624	279	2e-114	279	75	82	100	YES		NlpA protein
PlpB	YP_001053610	(1)	A. pleuropneumoniae	ABC-type metal ion transport system, periplasmic component/surface antigen	272	YP_001343350	Asuc_0034	263	4e-88	274	56	75	104.183	possible		YaeC family lipoprotein								YP_087624	279	2e-93	279	58	76	100	probable		NlpA protein
LppC	NP_245583	(1)	P. multocida	LppC, putative lipoprotein	571	YP_001344757	Asuc_1463	574	0	574	63	79	100	putative		LppC family lipoprotein								YP_088480	574	0	574	62	76	100	putative		LppC protein
PepO	YP_001054598	(1)	A. pleuropneumoniae	Neutral endopeptidase	675	YP_001343934	Asuc_0625	395	0.077	33	48	63	8.35443	NO	length	Phosphopentomutase								YP_087701	240	0.006	102	31	43	42.5	possible		UDP-2,3-diacylglucosamine hydrolase
HI0974	AAC22642	(1)	H. influenzae	Membrane protein	368	YP_001345130	Asuc_1844	486	2e-47	297	35	57	61.1111	possible		Hypothetical protein Asuc_1844								YP_08910	355	1.6	65	30	50	18.3099	NO	length	Nucleoid-associated protein NdpA
OmlA	YP_001054437	(1)	A. pleuropneumoniae	Periplasmic protein TonB, links inner and outer membranes	367	YP_001343884	Asuc_0574	197	0.74	36	33	47	18.2741	NO	length	Hypothetical protein Asuc_0574								YP_088726	210	0.07	30	43	50	14.2857	NO	length	Outer membrane lipoprotein LolB
Iron aquisition
Protein name	Accession	PMID	ORGANISM	FUNCTION	Length	Asuc Accession	A. suc number	Asuc Length	E value	Align	%id	%pos	%len	Hit	Reason	Asuc Product								Msuc Accession	Msuc Length	E value	Align	%id	%pos	%len	HIT	Reason	Msuc Product
HgpA	Q9ZA21.1	15968074	Haemophilus influenzae	Hemoglobin binding protein	1077	YP_001345383.1	Asuc_2104	129	0.34	72	34	45	55.814	possible		Hypothetical protein Asuc_2104								YP_087708.1	653	8e-12	207	29	44	31.6998	possible		CirA protein
HgpB	YP_248352.1	15968074	H. influenzae 86-028NP	Hemoglobin-haptoglobin binding protein B	992	YP_001344473.1	Asuc_1173	706	1.2	156	26	41	22.0963	NO	length	TonB-dependent siderophore receptor								YP_087708.1	653	4e-14	186	31	47	28.4839	possible		CirA protein
HgpC	AAD33112.1	15968074	H. influenzae	Iron-utilization periplasmic protein hFbpA	1066	YP_001343965.1	Asuc_0657	395	0.023	62	29	46	15.6962	NO	length	1-deoxy-D-xylulose 5-phosphate reductoisomerase								YP_087708.1	653	8e-14	159	33	50	24.3492	NO	length	CirA protein
HxuC	YP_247981.1	17185550	H. influenzae 86-028NP	Heme/hemopexin-binding protein	709	YP_001344473.1	Asuc_1173	706	0.002	76	32	46	10.7649	NO	length	TonB-dependent siderophore receptor								YP_087708.1	653	2e-44	732	25	42	112.098	possible		CirA protein
HxuB	YP_247982.1	17185550	H. influenzae 86-028NP	Heme/hemopexin-binding protein	565	YP_001344723.1	Asuc_1429	412	0.075	222	22	39	53.8835	NO	identity	Lipoprotein releasing system, transmembrane protein LolE								YP_088361.1	588	3e-07	360	21	39	61.2245	NO	identity	FhaC protein
HxuA	YP_247983.1	17185550	H. influenzae 86-028NP	Heme/hemopexin-binding protein	921	YP_001344458.1	Asuc_1158	5259	1e-08	828	20	35	15.7444	NO	identity, length	YadA domain protein								YP_088689.1	367	0.15	73	32	49	19.891	NO	length	RfaG protein
ExbB	AAQ05037.1	12044675	Pasteurella multocida	Iron uptake	152	YP_001345293.1	Asuc_2012	151	1e-38	147	57	65	97.351	probable		TonB-system energizer ExbB type-2								YP_087707.1	152	1e-48	144	67	76	94.7368	putative		TolQ protein
ExbD	AAQ05038.1	12044675	P. multocida	Iron uptake	129	YP_001345292.1	Asuc_2011	128	5e-54	126	81	92	98.4375	YES		TonB system transport protein ExbD type-2								YP_087706.1	128	2e-58	127	85	95	99.2188	YES		ExbD protein
TonB	AAQ05039.1	12044675	P. multocida	Iron uptake	256	YP_001345291.1	Asuc_2010	265	2e-27	100	55	69	37.7358	possible		TonB family protein								YP_087705.1	249	5e-56	249	52	69	100	probable		TonB protein
HgbA	AAQ14873.1	12379670	P. multocida	Hemoglobin binding protein	971	YP_001344318.1	Asuc_1017	673	0.027	164	23	42	24.3685	NO	identity, length	TonB-dependent siderophore receptor								YP_087708.1	653	1e-14	216	31	42	33.0781	possible		CirA protein
HgbB	AAF80177.1	12782481	H. influenzae	Hemoglobin binding protein	1067	YP_001343965.1	Asuc_0657	395	0.023	62	29	46	15.6962	NO	length	1-deoxy-D-xylulose 5-phosphate reductoisomerase								YP_087708.1	653	1e-13	159	33	50	24.3492	NO	length	CirA protein
Unknown	CAA76934.1	15184559	Actinobacillus pleuropneumoniae	Transferrin uptake	645	YP_001344274.1	Asuc_0971	699	0.25	88	19	45	12.5894	NO	identity, length	DNA polymerase III, subunits gamma and tau								YP_089321.1	379	0.26	108	25	41	28.496	possible		Unknown
TbpB	CAA76935.1	10678921	A. pleuropneumoniae	Transferrin binding proteins needed for virulence	203	YP_001345329.1	Asuc_2048	199	0.3	102	23	33	51.2563	NO	identity	Hypothetical protein Asuc_2048								YP_087289.1	376	1.5	107	28	43	28.4574	possible		Unknown
TpbA	CAA90896.1	10678921	A. pleuropneumoniae	Transferrin Receptor	898	YP_001344318.1	Asuc_1017	673	0.62	93	31	44	13.8187	NO	length	TonB-dependent siderophore receptor								YP_087708.1	653	7e-11	217	25	44	33.2312	possible		CirA protein
HgbA	AAO33396.1	12213932	A. pleuropneumoniae	Hemoglobin binding gene needed for hemoglobin uptake	948	YP_001344318.1	Asuc_1017	673	0.001	164	26	45	24.3685	NO	length	TonB-dependent siderophore receptor								YP_087708.1	653	1e-15	219	31	46	33.5375	possible		CirA protein
FhuA	AAM69431.1	12213932	A. pleuropneumoniae	Outer membrane ferric hydroxamate receptor FhuA	695	YP_001344318.1	Asuc_1017	673	1e-135	698	38	57	103.715	possible		TonB-dependent siderophore receptor								YP_088397.1	698	0	699	71	81	100.143	putative		CirA protein
FhuB	AAM69430.1	12213932	A. pleuropneumoniae	Bipartite inner membrane protein FhuB	650	YP_001344319.1	Asuc_1018	656	1e-165	607	51	57	92.5305	probable		Transport system permease protein								YP_088395.1	636	1e-172	652	55	71	102.516	probable		BtuC protein
FhuC	AAM69428.1	12213932	A. pleuropneumoniae	Ferric hydroxamate uptake protein FhuC	254	YP_001344321.1	Asuc_1020	254	1e-116	254	80	90	100	YES		ABC transporter related								YP_088393.1	254	2e-104	254	69	82	100	putative		FepC protein
FhuD	AAM69429.1	12213932	A. pleuropneumoniae	Ferric hydroxamate uptake protein FhuD	317	YP_001344320.1	Asuc_1019	305	1e-104	301	63	74	98.6885	putative		Periplasmic binding protein								YP_088394.1	282	1e-75	279	49	68	98.9362	probable		FecB protein
FbpB	Q44123.1	8807793	A. pleuropneumoniae	Ferric transport system permease protein fbpB	687	YP_001344970.1	Asuc_1683	685	0	679	80	86	99.1241	YES		Binding-protein-dependent transport systems inner membrane component								YP_088778.1	698	0	681	87	93	97.5645	YES		ThiP protein
Irp	AAK29743.1	11731159	Mannheimia haemolytica	Iron receptor protein, tonB dependent, has hypermutable region	766	YP_001344318.1	Asuc_1017	673	0.003	229	22	42	34.0267	NO	identity	TonB-dependent siderophore receptor								YP_088207.1	684	0.3	79	26	46	11.5497	NO	length	CirA protein
TbpA	AAX55308.1	9405205	M. haemolytica	Transferin receptor protein	916	YP_001344318.1	Asuc_1017	673	0.49	138	27	40	20.5052	NO	length	TonB-dependent siderophore receptor								YP_087708.1	653	1e-10	201	26	49	30.781	possible		CirA protein
TbpB	AAX55307.1	9405205	M. haemolytica	Transferin receptor protein	557	YP_001345329.1	Asuc_2048	199	1e-06	194	26	39	97.4874	possible		Hypothetical protein Asuc_2048								YP_087685.1	704	0.61	64	32	45	9.09091	NO	length	Pnp protein
HitA	YP_247820	15968074	H. influenzae 86-028NP	Iron(III)-transport system permease protein	332	YP_001344969.1	Asuc_1682	345	3e-18	256	27	48	74	possible		Extracellular Fe3+-binding protein								YP_088775.1	346	2e-10	302	24	39	87.2832	NO	identity	TbpA protein
HitB	YP_247821	15968074	H. influenzae 86-028NP	Iron-utilization ATP-binding protein hFbpC	506	YP_001345003.1	Asuc_1716	565	3e-34	549	25	47	97.1681	possible		Binding-protein-dependent transport systems inner membrane component								YP_088778.1	698	1e-14	467	23	42	66.9054	NO	identity	ThiP protein
HitC	Q4QP85.1	15968074	H. influenzae 86-028NP	Fe(3+) ions import ATP-binding protein FbpC	351	YP_001345033.1	Asuc_1746	373	7e-61	339	36	60	90.8847	possible		Spermidine/putrescine ABC transporter ATPase subunit								YP_088004.1	373	4e-60	339	36	60	90.8847	possible		Putrescine/spermidine ABC transporter ATPase protein
HemR	YP_247840.1	15968074	H. influenzae 86-028NP	Hemin receptor	745	YP_001344318.1	Asuc_1017	673	0.0008	358	21	35	53.1947	NO	identity	TonB-dependent siderophore receptor								YP_087708.1	653	7e-47	700	26	44	107.198	possible		CirA protein
Fur	YP_247907	15968074	H. influenzae 86-028NP	Ferric uptake regulation protein	146	YP_001344262.1	Asuc_0959	144	5e-67	143	80	93	99.3056	YES		Ferric uptake regulator, Fur family								YP_088051.1	142	1e-66	142	82	93	100	YES		Fur protein
GltX	NP_246052	(1)	P. multocida	Glutamyl-tRNA synthetase	480	YP_001343865	Asuc_0555	480	0	468	85	92	97.5	YES		Glutamyl-tRNA synthetase								YP_087682	489	0	479	87	93	97.955	YES		Glutamyl-tRNA synthetase
HemA	NP_245621	(1)	P. multocida	Glutamyl-tRNA reductase	434	YP_001344417	Asuc_1116	435	3e-164	435	66	79	100	putative		Glutamyl-tRNA reductase								YP_088516	444	1e-178	432	70	81	97.2973	YES		Glutamyl-tRNA reductase
HemL	NP_245399	(1)	P. multocida	Hypothetical protein PM0462	427	YP_001345048	Asuc_1761	427	0	427	79	88	100	YES		Glutamate-1-semialdehyde-2,1-aminomutase								YP_088102	427	0	416	84	91	97.4239	YES		HemL protein
HemB	NP_246631	(1)	P. multocida	Delta-aminolevulinic acid dehydratase	341	YP_001343975	Asuc_0667	340	6e-171	341	82	90	100.294	YES		Delta-aminolevulinic acid dehydratase								YP_087695	340	2e-170	341	81	92	100.294	YES		Delta-aminolevulinic acid dehydratase
HemC	NP_246751	(1)	P. multocida	Porphobilinogen deaminase, , heme biosynthetic pathway	312	YP_001343669	Asuc_0356	309	4e-131	308	74	84	99.6764	putative		Porphobilinogen deaminase								YP_087468	310	1e-131	310	73	83	100	YES		Porphobilinogen deaminase
HemD	NP_246752	(1)	P. multocida	Uroporphyrinogen III synthase, heme biosynthetic pathway	248	YP_001343668	Asuc_0355	249	3e-87	246	60	76	98.7952	putative		Uroporphyrinogen III synthase HEM4								YP_087467	249	9e-86	237	59	75	95.1807	YES		HemD protein
HemE	NP_246673	(1)	P. multocida	UroD, uroporphyrinogen decarboxylase	354	YP_001345264	Asuc_1982	354	0	354	84	93	100	YES		Uroporphyrinogen decarboxylase								YP_087375	354	0	354	88	96	100	YES		HemE protein
HemN	NP_246772	(1)	P. multocida	Coproporphyrinogen III oxidase	459	YP_001343695	Asuc_0382	455	0	455	81	88	100	YES		Coproporphyrinogen III oxidase								YP_087420	460	0	460	83	90	100	YES		Coproporphyrinogen III oxidase
HemN	NP_246608	(1)	P. multocida	Coproporphyrinogen III oxidase	384	YP_001345157	Asuc_1871	391	2e-171	381	72	82	97.4425	putative		Coproporphyrinogen III oxidase								YP_088938	385	8e-180	378	76	86	98.1818	YES		Coproporphyrinogen III oxidase
HemG	NP_246438	(1)	P. multocida	Protoporphyrinogen oxidase	170	YP_001343823	Asuc_0513	169	1e-66	166	71	81	98.2249	putative		Protoporphyrinogen oxidase								YP_087368	171	9e-58	170	61	77	99.4152	YES		Protoporphyrinogen oxidase
HemH	NP_245726.1	11248100	p. multocida	Ferrochelatase	326	YP_001344851	Asuc_1562	324	6e-91	320	60	77	98.7654	putative		Ferrochelatase								YP_088538	323	3e-128	322	63	79	99.6904	putative		Ferrochelatase
Iron transporter, substrate-binding protein	NP_245140	(1)	P. multocida	Hypothetical protein PM0203	342	YP_001344968	Asuc_1681	346	5e-110	341	51	71	98.5549	probable		Extracellular solute-binding protein								YP_088775	346	6e-116	342	53	73	98.8439	YES		TbpA protein
AfuA_1	NP_245890	(1)	P. multocida	Periplasmic iron-binding protein	345	YP_001344968	Asuc_1681	346	9e-173	345	81	89	99.711	YES		Extracellular solute-binding protein								YP_088775	346	1e-176	346	82	91	100	YES		TbpA protein
AfuA_2	NP_245891	(1)	P. multocida	Periplasmic iron-binding protein	340	YP_001344968	Asuc_1681	346	1e-126	341	62	75	98.5549	putative		Extracellular solute-binding protein								YP_088775	346	7e-132	344	63	78	99.422	YES		TbpA protein
AfuA_3	NP_245892	(1)	P. multocida PM70	Periplasmic iron-binding protein	344	YP_001344969	Asuc_1682	345	8e-175	347	84	90	100.58	YES		Extracellular solute-binding protein								YP_088777	345	3e-174	347	84	90	100.58	YES		TbpA protein
AfuB	NP_245893	(1)	P. multocida	Integral cytoplasmic membrane protein	685	YP_001344970	Asuc_1683	685	0	675	77	88	98.5401	YES		Binding-protein-dependent transport systems inner membrane component								YP_088778	698	0	675	76	88	96.7049	YES		ThiP protein
AfuC	NP_245894	(1)	P. multocida	Ferric transporter ATP-binding subunit	349	YP_001344971	Asuc_1684	351	5e-179	347	84	92	98.8604	YES		Ferric transporter ATP-binding subunit								YP_088779	351	2e-179	347	84	92	98.8604	YES		Ferric transporter ATP-binding subunit
YfeA	NP_245337	(1)	P. multocida	Periplasmic binding protein, ABC transporter	293	YP_001345069	Asuc_1782	327	4e-12	314	22	39	96.0245	NO	identity	High-affinity zinc transporter periplasmic component								YP_088649	319	3e-09	284	19	40	89.0282	YES		High-affinity zinc transporter periplasmic component
YfeB	NP_245336	(1)	P. multocida	ATP-binding protein, ABC transporter	297	YP_001344321	Asuc_1020	254	6e-25	238	28	49	93.7008	possible		ABC transporter related								YP_088393	254	5e-27	220	33	53	86.6142	YES		FepC protein
YfeD	NP_245334	(1)	P. multocida	Integral membrane protein, ABC transporter	279	YP_001345112	Asuc_1826	261	2e-17	250	26	52	95.7854	possible		ABC-3 protein								YP_087981	261	9e-20	248	25	52	95.0192	YES		ZnuB protein
YfeC	NP_245335	(1)	P. multocida	Integral membrane protein, ABC transporter	289	YP_001345112	Asuc_1826	261	2e-17	237	25	52	90.8046	possible		ABC-3 protein								YP_087981	261	3e-17	243	25	51	93.1034	YES		ZnuB protein
CcmA	NP_244942	(1)	P. multocida	Cytochrome c biogenesis protein CcmA	213	YP_001344148	Asuc_0843	211	9e-88	211	72	81	100	putative		Cytochrome c biogenesis protein CcmA								YP_087793	215	7e-84	213	69	78	99.0698	YES		Cytochrome c biogenesis protein CcmA
CcmB	NP_244943	(1)	P. multocida	CcmB, haem exporter protein B	221	YP_001344149	Asuc_0844	221	7e-89	221	83	93	100	YES		Heme exporter protein CcmB								YP_087794	221	1e-100	221	89	96	100	YES		CcmB protein
CcmC	NP_244944	(1)	P. multocida	CcmC, haem exporter protein C	246	YP_001344150	Asuc_0845	243	4e-116	241	80	89	99.177	YES		Heme exporter protein CcmC								YP_087795	243	5e-118	241	82	89	99.177	YES		CcmC protein
CcmD	NP_244945	(1)	P. multocida	CcmD, haem exporter protein D	67	YP_001344151	Asuc_0846	67	2e-22	67	67	79	100	putative		Heme exporter protein D (CcmD)								YP_087796	67	1e-20	67	55	77	100	YES		CcmD protein
CcmE	NP_244946	(1)	P. multocida	Cytochrome c-type biogenesis protein CcmE	179	YP_001344152	Asuc_0847	172	8e-76	169	76	89	98.2558	YES		Cytochrome c-type biogenesis protein CcmE								YP_087797	179	1e-76	181	74	87	101.117	YES		Cytochrome c-type biogenesis protein CcmE
ABC-type cobalamin/Fe3+-siderophore transport system, ATPase component	NP_246084	(1)	P. multocida	Hypothetical protein PM1147	246	YP_001344209	Asuc_0905	256	5e-23	220	31	56	85.9375	possible		ABC transporter related								YP_088393	254	1e-22	241	27	50	94.8819	YES		FepC protein
ABC-type cobalamin/Fe3+-siderophore transport system, ATPase component	YP_001054482	(1)	A. pleuropneumoniae	ABC-type cobalamin/Fe3+-siderophores transport systems, ATPase components	255	YP_001344209	Asuc_0905	256	1e-121	253	80	91	98.8281	YES		ABC transporter related								YP_088393	254	7e-30	232	31	56	91.3386	YES		FepC protein
ABC-type/Fe3+ -siderophore transport system, permease component	NP_246085	(1)	P. multocida	Hypothetical protein PM1148	340	YP_001344208	Asuc_0904	353	1e-32	280	33	54	79.3201	possible		Transport system permease protei								YP_088205	343	1e-24	292	30	53	85.1312	YES		BtuC protein
Putative periplasmic iron/siderophore binding protein	NP_246086	(1)	P. multocida	Hypothetical protein PM1149	350	YP_001344207	Asuc_0903	367	7e-17	375	23	45	102.18	NO	identity	Periplasmic binding protein								YP_087987	309	3e-05	312	21	42	100.971	YES		FecB protein
Putative periplasmic iron/siderophore binding protein	YP_001054484	(1)	A. pleuropneumoniae	ABC-type Fe3+-hydroxamate transport system, periplasmic component	368	YP_001344205	Asuc_0900	372	3e-162	372	70	81	100	putative		Periplasmic binding protein								YP_087987	309	0.054	137	25	42	44.3366	YES		FecB protein
Protein implicated in iron transport, frataxin homologue	NP_246364	(1)	P. multocida	Frataxin-like protein	102	YP_001343659	Asuc_0346	102	1e-39	101	70	80	99.0196	putative		Frataxin-like protein								YP_089274	102	6e-40	102	66	84	100	YES		Frataxin-like protein
Outer membrane receptor proteins, mostly Fe transport	YP_001054396	(1)	A. pleuropneumoniae	Large exoproteins involved in heme utilization or adhesion	144	YP_001345329	Asuc_2048	199	0.006	88	31	47	44.2211	possible		Hypothetical protein Asuc_2048								AAU38062	163	1.9	55	29	43	33.7423	YES		Lrp protein
Ferric hydroxamate siderophore receptor	YP_001054695	(1)	A. pleuropneumoniae	Ferrioxamine B receptor precursor	617	YP_001344318	Asuc_1017	673	1e-164	642	48	66	95.3938	probable		TonB-dependent siderophore receptor								YP_088397	698	6e-111	655	38	56	93.8395	YES		CirA protein
Probable siderophore ABC superfamily ATP binding cassette transporter, membrane protein FhuB	YP_001054694	(1)	A. pleuropneumoniae	ABC-type Fe3+-siderophore transport system, permease component	650	YP_001344319	Asuc_1018	656	0	656	69	79	100	putative		Iron-hydroxamate transporter permease subunit								YP_088395	636	4e-176	652	56	72	102.516	YES		Iron-hydroxamate transporter permease subunit
Probable siderophore ABC superfamily ATP binding cassette transporter, membrane protein FhuD	YP_001054693	(1)	A. pleuropneumoniae	ABC-type Fe3+-hydroxamate transport system, periplasmic component	279	YP_001344320	Asuc_1019	305	5e-106	268	67	79	87.8689	putative		Periplasmic binding protein								YP_088394	282	3e-75	280	48	68	99.2908	YES		FecB protein
Possible siderophore ABC superfamily ATP binding cassette transporter, membrane protein FhuD	YP_001054692	(1)	A. pleuropneumoniae	Ferrichrome ABC transporter ATP-binding protein	226	YP_001344321	Asuc_1020	254	9e-110	226	80	91	88.9764	YES		ABC transporter related								YP_088393	254	6e-95	226	70	83	88.9764	YES		FepC protein
ABC-type/Fe3+ -siderophore transport system, permease component	YP_001053420	(1)	A. pleuropneumoniae	ABC-type enterochelin transport system, permease component	315	YP_001345109	Asuc_1823	328	2e-68	278	42	68	84.7561	probable		Transport system permease protein								YP_087984	317	9e-71	284	42	69	89.5899	YES		BtuC protein
ABC-type/Fe3+ -siderophore transport system, permease component	YP_001053421	(1)	A. pleuropneumoniae	Iron(III) ABC transporter, permease protein	292	YP_001345108	Asuc_1822	321	1e-50	291	40	60	90.6542	probable		Transport system permease protein								YP_08798	343	5e-57	291	39	60	84.8397	YES		BtuC protein
ABC-type/Fe3+ -siderophore transport system, permease component	NP_245065	(1)	P. multocida	Iron-dicitrate transporter ATP-binding subunit	257	YP_001345107	Asuc_1821	256	8e-50	244	36	61	95.3125	possible		ABC transporter related								YP_087986	254	4e-47	244	36	61	96.063	YES		FepC protein
ABC-type/Fe3+ -siderophore transport system, permease component	NP_245068	(1)	P. multocida	Iron-dicitrate transporter substrate-binding subunit	298	YP_001345106	Asuc_1820	301	6e-16	286	26	47	95.0166	possible		Periplasmic binding protein								YP_087987	309	0.03	309	27	48	100	YES		FecB protein
FrpB	YP_001052989	(1)	A. pleuropneumoniae	Iron-regulated outer membrane protein	656	YP_001344134	Asuc_0829	291	0.47	166	23	37	57.0447	NO	identity	Glucose-1-phosphate thymidylyltransferase								YP_087708	653	2e-38	716	24	40	109.648	YES		CirA protein
FbpA	NP_244988	(1)	P. multocida	Iron ABC transporter	355	YP_001344969	Asuc_1682	345	4e-10	302	26	41	87.5362	possible		Extracellular solute-binding protein								YP_088777	345	9e-11	300	26	41	86.9565	YES		TbpA protein
FbpC	NP_244986	(1)	P. multocida	Iron ABC transporter	345	YP_001344982	Asuc_1695	358	2e-58	342	36	60	95.5307	possible		Sulfate ABC transporter, ATPase subunit								YP_088453	358	7e-58	294	39	63	82.1229	YES		CysA protein
TM_ABC_iron-siderophores_like	YP_001054481	(1)	A. pleuropneumoniae	Haemin or iron ABC transporter	293	YP_001344208	Asuc_0904	353	5e-125	341	74	80	96.6006	putative		Transport system permease protein								YP_088395	636	2e-14	274	26	44	43.0818	YES		Iron-hydroxamate transporter permease subunit
FepC	YP_001054482	(1)	A. pleuropneumoniae	Haemin or iron ABC transporter	255	YP_001344209	Asuc_0905	256	1e-121	253	80	91	98.8281	YES		ABC transporter related								YP_088393	254	7e-30	232	31	56	91.3386	YES		FepC protein
Cu-oxidase	YP_001054483	(1)	A. pleuropneumoniae	Haemin or iron ABC transporter	143	YP_001344210	Asuc_0906	143	1e-66	143	79	88	100	YES		Pseudoazurin								YP_088881	299	0.26	44	31	45	14.7157	NO	length	LysR protein
HbpA	NP_245529	(1)	P. multocida	Haem-binding protein	531	YP_001345045	Asuc_1758	553	2e-79	553	31	52	100	possible		Extracellular solute-binding protein								YP_089245	533	0	531	73	85	99.6248	YES		OppA protein
HugZ	NP_245236	11248100	P. multocida	Haem utilization protein	171	YP_001344135	Asuc_0830	291	0.27	82	23	46	28.1787	NO	identity	dTDP-4-dehydrorhamnose reductase								YP_087254	502	2.4	37	35	54	7.37052	NO	length	L-arabinose transporter ATP-binding protein
HugX	NP_245235	11248100	P. multocida	Haem utilization protein	142	YP_001344827	Asuc_1535	339	0.87	33	33	60	9.73451	NO	length	Aldo/keto reductase								YP_088614	340	2.9	33	33	57	9.70588	NO	length	Tas protein
Toxins
Protein name	Accession	PMID	ORGANISM	FUNCTION	Length	Asuc Accession	A. suc number	Asuc Length	E value	Align	%id	%pos	%len	HIT	Reason	Asuc Product							Msuc Accession	Msuc Length	E value	Align	%id	%pos	%len	HIT	Reason	Msuc Product
ToxA	ABR23002.1	17590484	Pasteurella multocida	Dermonecrotic toxin (PMT)	1285	YP_001343341.1	Asuc_0024	440	1.2	50	34	50	11.3636	NO	length	DEAD/DEAH box helicase domain protein							YP_087216.1	255	0.4	38	36	57	14.902	NO	length	GlpR protein
VapD	YP_248162.1	15274747	Haemophilus influenzae 86-028NP	Virulence-associated protein D (toxin)	92	YP_001343718.1	Asuc_0405	444	1.4	38	36	47	8.55856	NO	length	MiaB-like tRNA modifying enzyme YliG							YP_089439.1	448	0.72	44	34	47	9.82143	NO	length	MiaB protein
VapX	YP_248163.1	15274747	H. influenzae 86-028NP	Hypothetical protein	63	YP_001344506.1	Asuc_1209	222	0.11	27	48	70	12.1622	NO	length	Protein of unknown function DUF1071							YP_087868.1	220	0.91	30	26	63	13.6364	NO	length	Thiamine-phosphate pyrophosphorylase
LktC	CAA34730.1	2318535	Aggregatibacter actinomycetemcomitans	Leukotoxin	168	YP_001344119.1	Asuc_0814	268	4.3	20	50	55	7.46269	NO	length	Hypothetical protein Asuc_0814							YP_088360.1	168	6e-10	90	33	52	53.5714	possible		HlyC protein
LktA	CAA34731.1	2318535	A. actinomycetemcomitans	Leukotoxin	1055	YP_001344195.1	Asuc_0890	676	2.2	122	19	40	18.0473	NO	identity, length	Putative RNA methylase							YP_087630.1	253	0.014	121	29	45	47.8261	possible		WcaA protein
LktB	CAA37906.1		A. actinomycetemcomitans	Leukotoxin	707	YP_001343373.1	Asuc_0057	620	5e-69	530	33	52	85.4839	possible		ABC transporter related							YP_088124.1	619	5e-68	540	32	52	87.2375	possible		MdlB protein
LktD	CAA37907.1	2402458	A. actinomycetemcomitans	Leukotoxin	477	YP_001344641.1	Asuc_1346	394	0.001	194	23	37	49.2386	NO	identity	Efflux transporter, RND family, MFP subunit							YP_087646.1	398	0.034	53	33	60	13.3166	NO	length	AcrA protein
MacA	ABD38131.1	17116373	A. actinomycetemcomitans	Tol-like protein for toxin and drug export	394	YP_001344641.1	Asuc_1346	394	1e-139	387	65	76	98.2234	putative		Efflux transporter, RND family, MFP subunit							YP_088320.1	394	6e-137	396	68	82	100.508	putative		AcrA protein
MacB	ABD38132.1	17116373	A. actinomycetemcomitans	Tol-like protein for toxin and drug export	657	YP_001344640.1	Asuc_1345	643	0	644	75	87	100.156	YES		ABC transporter related							YP_088321.1	643	0	644	79	90	100.156	YES		MACB_MANSM Macrolide export ATP-binding/permease protein macB
TdeA	ABD38133.1	17116373	A. actinomycetemcomitans	Tol-like protein for toxin and drug export	457	YP_001344639.1	Asuc_1344	457	0	456	69	80	99.7812	putative		RND efflux system, outer membrane lipoprotein, NodT family							YP_088323.1	457	0	456	67	83	99.7812	putative		TolC protein
CdtA	AAC70897.1	10024565	A. actinomycetemcomitans	Cytolethal distending toxin; arrests mammalian cell cycle in G2	222	YP_001343869.1	Asuc_0559	419	0.45	48	20	54	11.4558	NO	identity, length	Peptidase M23B							YP_089446.1	337	3.2	33	42	60	9.79228	NO	length	GlpX protein
CdtB	AAC70898.1	10024565	A. actinomycetemcomitans	Cytolethal distending toxin protein B	283	YP_001345308.1	Asuc_2027	371	6.8	22	45	68	5.92992	NO	length	1-hydroxy-2-methyl-2-(E)-butenyl 4-diphosphate synthase							AAU38843.1	1100	4.7	28	35	53	2.54545	NO	length	CarB protein
CdtC	AAC70899.1	10024565	A. actinomycetemcomitans	Genes characteristic of virulence-associated regions	186	YP_001344237.1	Asuc_0934	402	0.58	50	26	48	12.4378	NO	length	Mannose-6-phosphate isomerase, class I							YP_087593.1	770	7.2	40	32	45	5.19481	NO	length	PflD protein
ApxIC	P55132.1	8181764	Actinobacillus pleuropneumoniae	RTX-I toxin-activating lysine-acyltransferase apxIC (RTX-I toxin determinant C) (APX-IC) (HLY-IC) (Cytolysin IC) (CLY-IC) (Toxin RTX-I-activating protein C).	172	YP_001345069.1	Asuc_1782	327	4.4	50	30	48	15.2905	NO	length	Periplasmic solute binding protein							YP_088360.1	168	1e-13	119	37	51	70.8333	possible		HlyC protein
ApxIB	CAA48587.1	8181764	A. pleuropneumoniae	Secretion protein B	707	YP_001345015.1	Asuc_1728	583	2e-68	536	31	51	91.9383	possible		Lipid A ABC exporter, fused ATPase and inner membrane subunits MsbA							Q65U21	585	1e-65	544	33	54	92.9915	possible		MSBA_MANSM Lipid A export ATP-binding/permease protein msbA
ApxIA	P55128.1	8181764	A. pleuropneumoniae	RTX-I toxin determinant A from serotypes 1/9 (ApxI) (APX-IA) (Hemolysin IA) (HLY-IA) (Cytolysin IA) (CLY-IA).	1023	YP_001344458.1	Asuc_1158	5259	0.55	32	37	59	0.608481	NO	length	YadA domain protein							YP_089566.1	481	0.02	58	32	56	12.0582	NO	length	D-xylose transporter XylE
ApxIB	P26760.2	8181764	A. pleuropneumoniae	Toxin RTX-I translocation ATP-binding protein (RTX-I toxin determinant B) (APX-IB) (HLY-IB) (Cytolysin IB) (CLY-IB).	707	YP_001345015.1	Asuc_1728	583	8e-71	536	32	51	91.9383	possible		Lipid A ABC exporter, fused ATPase and inner membrane subunits MsbA							Q65U21	585	3e-68	544	34	54	92.9915	possible		MSBA_MANSM Lipid A export ATP-binding/permease protein msbA
ApxID	P26761.1	8181764	A. pleuropneumoniae	RTX-I toxin determinant D (APX-ID) (HLY-ID) (Cytolysin ID) (CLY-ID) (Toxin RTX-I secretion protein D).	477	YP_001344377.1	Asuc_1076	203	0.003	166	25	42	81.7734	possible		SH3 type 3 domain protein							YP_088509.1	330	1.3	72	23	48	21.8182	NO	identity, length	DNA-binding transcriptional regulator FruR
ApxIA	CAA48586.1	8181764	A. pleuropneumoniae	Structural protein A	1023	YP_001344458.1	Asuc_1158	5259	0.55	32	37	59	0.608481	NO	length	YadA domain protein							YP_089566.1	481	0.02	58	32	56	12.0582	NO	length	D-xylose transporter XylE
ApxID	CAA48588.1	8181764	A. pleuropneumoniae	Structural protein D	478	YP_001344377.1	Asuc_1076	203	0.0007	166	26	42	81.7734	possible		SH3 type 3 domain protein							YP_088509.1	330	1.3	72	23	48	21.8182	NO	identity, length	DNA-binding transcriptional regulator FruR
ApxIC	CAA48585.1	8181764	A. pleuropneumoniae	Activator C	172	YP_001345069.1	Asuc_1782	327	4.4	50	30	48	15.2905	NO	length	Periplasmic solute binding protein							YP_088360.1	168	7e-14	119	37	51	70.8333	possible		HlyC protein
ApxIIA	AAU84700.1	17218112	A. pleuropneumoniae	ApxII toxin stucture protein	956	YP_001344682.1	Asuc_1388	275	0.06	44	34	56	16	NO	length	2,3,4,5-tetrahydropyridine-2,6-dicarboxylate N-succinyltransferase							YP_088369.1	275	0.26	44	36	59	16	NO	length	2,3,4,5-tetrahydropyridine-2-carboxylate N-succinyltransferase
ApxIIB	AAX21416.1	15863281	Actinobacillus porcitonsillarum	Peptidase_C39_like	682	YP_001345015.1	Asuc_1728	583	3e-63	516	31	50	88.5077	possible		Lipid A ABC exporter, fused ATPase and inner membrane subunits MsbA							Q65U21	585	5e-61	510	33	54	87.1795	possible		MSBA_MANSM Lipid A export ATP-binding/permease protein msbA
ApxIIC	AAX21420.1	15863281	A. pleuropneumoniae	RTX toxin acyltransferase family	159	YP_001343628.1	Asuc_0315	685	0.46	29	34	62	4.23358	NO	length	Alpha amylase catalytic region							YP_088360.1	168	6e-14	139	29	51	82.7381	possible		HlyC protein
ApxIID	AAX21417.1	15863281	A. porcitonsillarum	Type I secretion membrane fusion protein	478	YP_001343840.1	Asuc_0530	398	0.0005	53	35	58	13.3166	NO	length	Efflux transporter, RND family, MFP subunit							YP_087646.1	398	4e-05	56	41	58	14.0704	NO	length	AcrA protein
ApxIIIA	P55131.1	7927703	A. pleuropneumoniae	RTX-III toxin determinant A from serotype 8 (APX-IIIA) (Cytolysin IIIA) (CLY-IIIA).	1052	YP_001344458.1	Asuc_1158	5259	0.051	109	22	41	2.07264	NO	identity, length	YadA domain protein							YP_087253.1	324	0.23	171	20	40	52.7778	NO	identity	L-arabinose transporter permease protein
ApxIIIB	Q04473.1	7927703	A. pleuropneumoniae	Toxin RTX-III translocation ATP-binding protein (RTX-III toxin determinant B) (APX-IIIB) (Cytolysin IIIB) (CLY-IIIB).	711	YP_001343373.1	Asuc_0057	620	8e-65	508	33	53	81.9355	possible		ABC transporter related							YP_088124.1	619	3e-64	544	33	53	87.8837	possible		Lipid transporter ATP-binding/permease protein
ApxIIIC	Q04474.1	7927703	A. pleuropneumoniae	RTX-III toxin-activating lysine-acyltransferase apxIIC (RTX-III toxin determinant C) (APX-IIIC) (Cytolysin IIIC) (CLY-IIIC) (Toxin RTX-III-activating protein C).	173	YP_001343377.1	Asuc_0061	380	0.31	92	26	45	24.2105	NO	length	Porin Gram-negative type							YP_088360.1	168	2e-12	149	26	46	88.6905	possible		HlyC protein
ApxIIID	Q08633.1	7927703	A. pleuropneumoniae	RTX-III toxin determinant D (APX-IIID) (Cytolysin IIID) (CLY-IIID) (Toxin RTX-III secretion protein D)	477	YP_001344887.1	Asuc_1598	454	0.028	196	23	41	43.1718	NO	identity	Hypothetical protein Asuc_1598							YP_089449.1	323	0.055	81	32	48	25.0774	possible		DctP protein
ApxIIIBD	CAB37652.1	7927703	A. pleuropneumoniae	RTX C-terminal domain	223	YP_001344458.1	Asuc_1158	5259	0.005	149	25	40	2.83324	NO	length	YadA domain protein							YP_087507.1	361	1	112	26	47	31.0249	possible		Murein transglycosylase C
ApxIV-var1	CAI77270.1	10463177	A. pleuropneumoniae	RTX toxin	1657	YP_001343676.1	Asuc_0363	612	0.18	114	24	37	18.6275	NO	identity, length	Surface antigen (D15)							YP_088293.1	357	0.086	94	24	44	26.3305	NO	identity	Aspartate-semialdehyde dehydrogenase
ApxIV-var3	CAI77271.1	10463177	A. pleuropneumoniae	RTX toxin	1382	YP_001344983.1	Asuc_1696	364	0.75	109	29	41	29.9451	possible		SAM-dependent methyltransferase							YP_088293.1	357	0.57	94	25	45	26.3305	possible		Aspartate-semialdehyde dehydrogenase
ApxIV	CAB77145.1	10463177	A. pleuropneumoniae	RTX toxin	1805	YP_001343676.1	Asuc_0363	612	0.2	114	24	37	18.6275	NO	identity, length	Surface antigen (D15)							YP_088293.1	357	0.086	94	24	44	26.3305	NO	identity	Aspartate-semialdehyde dehydrogenase
ApxIVA	AAD01905.1	10463177	A. pleuropneumoniae	Possible RTX toxin	1522	YP_001344983.1	Asuc_1696	364	0.83	109	29	41	29.9451	possible		SAM-dependent methyltransferase							YP_088293.1	357	0.57	94	25	45	26.3305	possible		Aspartate-semialdehyde dehydrogenase
ApxIA	AAB17220.1	8807793	A. pleuropneumoniae	RTX-1 toxin determinant	1022	YP_001344458.1	Asuc_1158	5259	0.55	32	37	59	0.608481	NO	length	YadA domain protein							YP_089566.1	481	0.005	58	32	56	12.0582	NO	length	D-xylose transporter XylE
ApxIA	P55129.1	8807793	A. pleuropneumoniae	RTX-I toxin determinant A from serotypes 5/10 (APX-IA) (Hemolysin IA) (HLY-IA) (Cytolysin IA) (CLY-IA)	1023	YP_001344458.1	Asuc_1158	5259	0.55	32	37	59	0.608481	NO	length	YadA domain protein							YP_089566.1	481	0.006	58	32	56	12.0582	NO	length	D-xylose transporter XylE
ApxIC	AAB17219.1	8807794	A. pleuropneumoniae	RTX toxin acyltransferase family	172	YP_001345069.1	Asuc_1782	327	4.4	50	30	48	15.2905	NO	length	Periplasmic solute binding protein							YP_088360.1	168	1e-14	119	37	51	70.8333	possible		HlyC protein
lktC	AAL13280.1	11741868	Mannheimia haemolytica	RTX toxin acyltransferase family	148	YP_001343447.1	Asuc_0132	811	0.53	31	25	70	3.82244	NO	length	DNA gyrase, B subunit							YP_088360.1	168	3e-10	115	29	51	68.4524	possible		HlyC protein
lktA	AAL13281.1	11741868	M. haemolytica	RTX toxin	953	YP_001344458.1	Asuc_1158	5259	0.17	183	21	41	3.47975	NO	identity, length	YadA domain protein							YP_087699.1	336	0.26	124	28	45	36.9048	possible		KamA protein
lktB	AAL13282.1	11741868	M. haemolytica	Peptidase_C39_like	708	YP_001343373.1	Asuc_0057	620	4e-69	535	33	52	86.2903	possible		ABC transporter related							Q65U21	585	1e-69	545	33	54	93.1624	possible		MSBA_MANSM Lipid A export ATP-binding/permease protein msbA
lktD	AAL13283.1	11741868	M. haemolytica	Type I secretion membrane fusion protein	472	YP_001343840.1	Asuc_0530	398	0.028	103	25	46	25.8794	possible		Efflux transporter, RND family, MFP subunit							YP_087646.1	398	0.003	54	35	55	13.5678	NO	length	AcrA protein
CdtA	AAB57725.1	9108104	Haemophilus ducreyi	Cytolethal distending toxin protein A	223	YP_001343383.1	Asuc_0067	372	2.2	25	36	68	6.72043	NO	length	Alcohol dehydrogenase class III/S-(hydroxymethyl)glutathione dehydrogenase							YP_089446.1	337	0.19	65	30	47	19.2878	NO	length	Fructose 1,6-bisphosphatase II
CdtB	AAB57726.1	9108104	H. ducreyi	Cytolethal distending toxin protein B	283	YP_001344844.1	Asuc_1555	673	5.2	48	33	58	7.13224	NO	length	Lytic transglycosylase catalytic							YP_087427.1	336	2.8	17	47	64	5.05952	NO	length	N-acetyl-gamma-glutamyl-phosphate reductase
CdtC	AAB57727.1	9108104	H. ducreyi	Cytolethal distending toxin protein C	186	YP_001344237.1	Asuc_0934	402	2.9	50	26	46	12.4378	NO	length	Mannose-6-phosphate isomerase, class I							YP_088316.1	696	1	66	25	37	9.48276	NO	length	MalQ protein
HhdB	2204380A	8825086	H. ducreyi	Hemolysin activation/secretion protein	532	YP_001344007.1	Asuc_0699	161	2.3	42	38	45	26.087	possible		Rare lipoprotein A							YP_088361.1	588	2e-16	429	21	44	72.9592	NO	identity	FhaC protein
HhdA	NP_873759.1	10377108	H. ducreyi	Haemolysin	1175	YP_001344309.1	Asuc_1007	2590	2e-36	1070	23	38	41.3127	NO	identity	Filamentous hemagglutinin family outer membrane protein							YP_088359.1	3126	6e-34	298	33	51	9.53295	NO	identity	FhaB protein
Other
Protein name	Accession	PMID	ORGANISM	FUNCTION	Length	Asuc Accession	A. suc number	Asuc Length	E value	Align	%id	%pos	%len	HIT	Reason	Asuc Product							Msuc Accession	Msuc Length	E value	Align	%id	%pos	%len	HIT	Reason	Msuc Product
Iga	CAA45708	1373717	Haemophilus influenzae	IgA1 protease	1541	YP_001344458	Asuc_1158	5259	6e-07	696	20	35	13.2345	NO	identity, length	YadA domain protein							YP_089507.1	272	0.37	94	27	40	34.5588	possible		Shikimate 5-dehydrogenase
Iga2	ABD78954	16988265	H. influenzae	Immunoglobulin A1 protease	1887	YP_001344458	Asuc_1158	5259	0.025	77	29	49	1	NO	identity, length	YadA domain protein							YP_088606	324	0.081	114	28	46	35	possible		MviM protein
MesA	AAG34997	11064203	Pasteurella multocida	Esterase, hydrolyzes lung surfactant	269	YP_001343382.1	Asuc_0066	279	5e-13	215	28	45	77.0609	possible		S-formylglutathione hydrolase							YP_088579.1	282	2e-12	265	25	41	93.9716	possible		Hypothetical protein MS1387
GroEL	BAA05977	9784537	Aggregatibacter actinomycetemcomitans	GroEL-like protein	547	YP_001343970.1	Asuc_0662	547	0	536	94	97	97.989	YES		Chaperonin GroEL							YP_087651.1	547	0	532	95	97	97.2578	YES		Chaperonin GroEL
Integrase	AAC70901	10024565	A. actinomycetemcomitans	Integrase	265	YP_001345256.1	Asuc_1974	295	5e-06	207	22	44	70.1695	NO	identity	Tyrosine recombinase XerC							YP_087715.1	295	3e-05	222	22	41	75.2542	NO	identity	Site-specific tyrosine recombinase XerC
CafA	AAC70893	10024565	A. actinomycetemcomitans	Cytoplasmic axial filament protein	243	YP_001344214.1	Asuc_0911	492	1e-98	244	74	82	49.5935	probable		Ribonuclease, Rne/Rng family							YP_087970.1	491	5e-97	243	75	83	49.4908	probable		Ribonuclease G
ORF1	AAC70895	10024565	A. actinomycetemcomitans	Unknown	208	YP_001344666.1	Asuc_1371	238	1e-41	195	46	61	81.9328	probable		Silent information regulator protein Sir2							YP_087311.1	298	3.7	67	31	47	22.4832	NO	length	Hypothetical protein MS0119
NpdA	Q9ZAB8	10024565	A. actinomycetemcomitans	NAD-dependent deacetylase	208	YP_001344666.1	Asuc_1371	238	1e-41	195	46	61	81.9328	probable		Silent information regulator protein Sir2							YP_087311.1	298	3.7	67	31	47	22.4832	NO	length	Hypothetical protein MS0119
GlrA	AAC70894	10024565	A. actinomycetemcomitans	Glutaredoxin 2	215	YP_001344623.1	Asuc_1328	216	1e-82	216	63	81	100	putative		Glutaredoxin, GrxB family							YP_088244.1	216	5e-78	216	60	79	100	putative		Glutaredoxin 2
ParA	AAC70900	10024565	A. actinomycetemcomitans	Plasmid protein	63	YP_001345118.1	Asuc_1832	370	0.57	47	31	44	12.7027	NO	length	Glutaredoxin, GrxB family							YP_088824.1	370	4	37	35	48	10	NO	length	Putative ATPase
Tag03	AAK19528	11700353	A. actinomycetemcomitans VT747	Transport associated protein; Type IV secretion	589	YP_001345332.1	Asuc_2051	433	0.05	33	39	51	7.62125	NO	length	Phosphopyruvate hydratase							YP_087448.1	436	0.76	33	36	48	7.56881	NO	length	Phosphopyruvate hydratase
Tag04	AAK19529	11700353	A. actinomycetemcomitans VT748	Transport associated protein; Type IV secretion	243	YP_001344629.1	Asuc_1334	395	0.85	38	34	60	9.62025	NO	length	Hypothetical protein Asuc_1334							YP_088249.1	210	3.9	29	37	55	13.8095	NO	length	Hypothetical protein MS1057
Tag06	AAK19530	11700353	A. actinomycetemcomitans VT749	Transport associated protein; Type IV secretion	333	YP_001343540.1	Asuc_0225	248	0.42	123	26	39	49.5968	possible		Short-chain dehydrogenase/reductase SDR							YP_088492.1	182	0.16	70	25	47	38.4615	possible		AcrR protein
Tag08	AAK19531	11700353	A. actinomycetemcomitans VT751	Transport associated protein; Type IV secretion	228	YP_001344623.1	Asuc_1328	216	0.63	64	29	48	29.6296	possible		Glutaredoxin, GrxB family							YP_087566.1	258	0.11	33	45	63	12.7907	NO	length	Hypothetical protein MS0374
Tag09	AAK19532	11700353	A. actinomycetemcomitans VT752	Transport associated protein; Type IV secretion	289	YP_001345083.1	Asuc_1797	520	0.075	80	27	38	15.3846	NO	length	Cytochrome bd ubiquinol oxidase subunit I							AAU38843.1	1100	2.9	27	40	51	2.45455	NO	length	CarB protein
Tag10	AAK19533	11700353	A. actinomycetemcomitans VT753	Transport associated protein; Type IV secretion	369	YP_001344296.1	Asuc_0993	348	0.59	32	34	62	9.1954	NO	length	Ribosome small subunit-dependent GTPase A							YP_089000.1	501	0.44	67	28	43	13.3733	NO	length	ArtI protein
Tag11	AAK19534	11700353	A. actinomycetemcomitans VT754	Transport associated protein; Type IV secretion	340	YP_001343921.1	Asuc_0612	480	0.0005	144	26	46	30	possible		Type II secretion system protein E							YP_088969.1	426	2e-37	310	31	51	72.77	possible		Hypothetical protein MS1777
Suppressive factor 1	AAB35963	8557373	A. actinomycetemcomitans	Immuno suppressive factor 1 14KDa virulence factor	22	YP_001345131.1	Asuc_1845	107	0.006	22	63	86	20.5607	NO	length	Thioredoxin							YP_088818.1	107	0.006	22	72	90	20.5607	NO	length	TrxA protein
UreB	O54419	9353010	Actinobacillus pleuropneumoniae	Urease beta subunit	101	YP_001345116.1	Asuc_1830	432	0.85	55	38	49	12.7315	NO	length	Adenylosuccinate synthase							Q65TC8	263	1.5	37	43	59	14.0684	NO	length	tRNA pseudouridine synthase A
UreA	O54418	9353010	A. pleuropneumoniae	Urease gamma subunit	100	YP_001344527.1	Asuc_1232	93	0.072	51	29	43	54.8387	possible		Hypothetical protein Asuc_1232							YP_087709.1	419	2.5	12	58	83	2.86396	NO	length	Hypothetical protein MS0517
UreC	O54420	9353010	A. pleuropneumoniae	Urease alpha subunit (Urea amidohydrolase)	572	YP_001344458.1	Asuc_1158	5259	0.083	42	42	50	0.798631	NO	length	YadA domain protein							YP_089223.1	166	0.034	114	29	43	68.6747	possible		30S ribosomal protein S5
UreE	O54422	9353010	A. pleuropneumoniae	Urease accessory protein ureE	187	YP_001344637.1	Asuc_1342	311	0.038	73	27	45	23.4727	NO	length	Lipid A biosynthesis lauroyl (or palmitoleoyl) acyltransferase							YP_088701.1	575	0.32	74	25	55	12.8696	NO	length	Phosphoenolpyruvate-protein phosphotransferase
UreF	O54423	9353010	A. pleuropneumoniae	Urease accessory protein ureF	227	YP_001344697.1	Asuc_1403	1511	0.58	29	48	58	1.91926	NO	length	Chromosome segregation and condensation protein MukB domain protein							YP_087996.1	426	0.86	22	45	77	5.16432	NO	length	MesJ protein
UreG	O54424	9353010	A. pleuropneumoniae	Urease accessory protein ureG	211	YP_001344794.1	Asuc_1501	263	6e-08	187	26	47	71.1027	possible		Hydrogenase accessory protein HypB							YP_088655.1	271	9e-10	190	28	48	70.1107	possible		Hydrogenase nickel incorporation protein HypB
UreD	O54425	9353010	A. pleuropneumoniae	Urease accessory protein ureD	270	YP_001344177.1	Asuc_0872	194	0.43	30	50	53	15.4639	NO	length	Deoxycytidine triphosphate deaminase							YP_089387.1	458	0.2	197	18	38	43.0131	NO	identity	Potassium transporter peripheral membrane component
IbpA	BAC78649	16169703	Histophilus sommnus	High molecular weight-immunoglobulin binding proteins	4095	YP_001344309.1	Asuc_1007	2590	5e-35	525	28	46	20.2703	NO	length	Filamentous hemagglutinin family outer membrane protein							YP_088359.1	3126	3e-37	458	30	44	14.6513	NO	length	FhaB protein
IbpB	BAC78648	16169703	H. sommnus	Outer membrane transporter protein	586	YP_001343482.1	Asuc_0167	616	0.013	65	27	41	10.5519	NO	length	GTP-binding protein TypA							YP_088361.1	588	1e-28	592	23	43	100.68	NO	identity	FhaC protein
TbpA	BAC78650	16169703	H. sommnus	Hypothetical protein	338	YP_001344430.1	Asuc_1129	337	5e-108	338	54	69	100.297	probable		Thiamine ABC transporter, periplasmic binding protein							YP_088718.1	339	8e-113	330	54	73	97.3451	probable		TbpA protein
Hypothetical protein	BAC78647	16169703	H. sommnus	Hypothetical protein	164	YP_001345096.1	Asuc_1810	451	3e-80	164	83	96	36.3636	possible		Na+ antiporter NhaC							YP_087893.1	451	1e-80	164	84	97	36.3636	possible		Hypothetical protein MS0701
p76	Q06277	12631474	H. sommnus	Putative cysteine protease yopT-like (76 kDa antigen).	874	YP_001345052.1	Asuc_1765	378	0.033	70	28	41	18.5185	NO	length	Chloramphenicol O-acetyltransferase							YP_087255.1	337	0.008	141	26	41	41.8398	possible		RbsB protein
ImpA	AAK02976.1	14527274	P. multocida subsp. multocida str. Pm70	Inner membrane protein, needed for outer membrnae composition for autoaggregation	149	YP_001344249.1	Asuc_0946	145	2e-46	136	63	80	93.7931	putative		Putative prophage repressor							YP_088023.1	154	3e-52	142	62	79	92.2078	putative		Hypothetical protein MS0831
